# Supplementary material for: Phytochrome B and phytochrome-interacting-factor4 modulate tree seasonal growth in cold environments
Source: Nat Commun. 2025 Aug 30;16:8114. doi: 10.1038/s41467-025-63391-5 (PMC12398530; doi:10.1038/s41467-025-63391-5)
Supplement: Supplementary file 4 — Source data [file 41467_2025_63391_MOESM4_ESM.xlsx]

## Sheet: Figure1
Figure 1a
				WT-15C									WT-21C						PHYBRNAi-12- 21C									PHYBRNAi-12-15C
		day	replicates	1	2	3	4	5	6	7	8	9	1	2	3	4	5	6	1	2	3	4	5	6	7	8	9	1	2	3	4	5	6	7	8	9
		0		18	15	15.5	18.5	9	10	10	10	15	13	12	14	9	11.5	7.5	20	23	14	16	19	21	15	13	12	15	18	18	14.5	20	22	17	10	15
		7		24	19	19	24	13	14	15	14	19	21	18	22	15	17	13	33	37	23	27	35	32	26	25	23	20	25	25	21	27	30	25	14	21
		14		29	23	24	28	17	18	20	19	24	28	24	30	22	27	19	49	50	33	44	50	50	38	37	36	27	33	33	27	35	37	34	21	27
		21		35	28	28	32	21	23	25	25	29	39	32	39	31	36	29	67	67	50	65	69	68	58	57	52	35	44	44	36	45	46	44	29	36
		28		39	32	33	37	24	26	29	32	34	48	40	48	39	45	41	90	87	65	85	87	91	81	76	69	44	56	54	46	54	55	55	38	45
		35		44	36	37	41	27	30	34	39	40	58	49	57	48	53	50	112	106	80	106	108	113	101	94	86	52	67	63	56	64	65	65	49	55
		42		49	40	41	46	31	35	37	45	45	67	54	63	54	60	57	133	123	92	124	127	134	120	111	100	59	78	72	63	73	74	75	58	63
		49		54.6	46	47.5	51.5	34.7	40	42	53.6	53	75.5	60.5	73	59.5	65	67.5	151.5	143	103.5	142.5	150	161.5	140.5	133	112.5	66	90.2	83	71	86	86.5	87	67.5	71.5
		56		60	49	52	56	39	44	45	58	59	83	64	75	65	70	77	165	155		155	175	172	150	153	120	68	100	89	73	100	97	97	74	73
		63		65	53	58	63	43	48	49	69	66	91	68	78	71	75	87	188	172		182	196	188	165	170	126	68	105	91	73	107	98	103	74	74
		70		71	55	62	67	46	51	54	74	70	95	71	79	76	78	94	198			195	205			181		68	105	91	73	107	98	105	74	74
Uncorrected Fisher's LSD		0	WT-15C vs. WT-21C	WT-15C vs. PHYBRNAi-12 15C	WT-15C vs. PHYBRNAi-12 21C	WT-21C vs. PHYBRNAi-12 15C	WT-21C vs. PHYBRNAi-12 21C	PHYBRNAi-12 15C vs. PHYBRNAi-12 21C		7	WT-15C vs. WT-21C	WT-15C vs. PHYBRNAi-12 15C	WT-15C vs. PHYBRNAi-12 21C	WT-21C vs. PHYBRNAi-12 15C	WT-21C vs. PHYBRNAi-12 21C	PHYBRNAi-12 15C vs. PHYBRNAi-12 21C		14	WT-15C vs. WT-21C	WT-15C vs. PHYBRNAi-12 15C	WT-15C vs. PHYBRNAi-12 21C	WT-21C vs. PHYBRNAi-12 15C	WT-21C vs. PHYBRNAi-12 21C	PHYBRNAi-12 15C vs. PHYBRNAi-12 21C		21	WT-15C vs. WT-21C	WT-15C vs. PHYBRNAi-12 15C	WT-15C vs. PHYBRNAi-12 21C	WT-21C vs. PHYBRNAi-12 15C	WT-21C vs. PHYBRNAi-12 21C	PHYBRNAi-12 15C vs. PHYBRNAi-12 21C		28	WT-15C vs. WT-21C	WT-15C vs. PHYBRNAi-12 15C	WT-15C vs. PHYBRNAi-12 21C	WT-21C vs. PHYBRNAi-12 15C	WT-21C vs. PHYBRNAi-12 21C	PHYBRNAi-12 15C vs. PHYBRNAi-12 21C		35	WT-15C vs. WT-21C	WT-15C vs. PHYBRNAi-12 15C	WT-15C vs. PHYBRNAi-12 21C	WT-21C vs. PHYBRNAi-12 15C	WT-21C vs. PHYBRNAi-12 21C	PHYBRNAi-12 15C vs. PHYBRNAi-12 21C
Individual P Value			0.641152	0.468892	0.416138	0.265642	0.233069	0.929095			0.963725	0.232647	0.0114267	0.265642	0.0209124	0.178457			0.60104	0.0679039	3.78154e-06	0.265642	0.000267713	0.00431496			0.152639	0.00431496	8.7e-14	0.25603	6.01383e-08	1.2992e-06			0.0169356	5.3496e-05	<0,000000000000001	0.207502	1.52e-13	3.837e-12			0.00112205	2.27907e-07	<0,000000000000001	0.14942	<0,000000000000001	<0,000000000000001
Figure 1b
				WT-15C									WT-21C						PHYBRNAi-12-15C									PHYBRNAi-12- 21C
		day	replicates	1	2	3	4	5	6	7	8	9	1	2	3	4	5	6	1	2	3	4	5	6	7	8	9	1	2	3	4	5	6	7	8	9
		0		3	3	3	3	3	3	3	3	3	3	3	3	3	3	3	3	3	3	3	3	3	3	3	3	3	3	3	3	3	3	3	3	3
		7		3	3	3	3	3	3	3	3	3	3	3	3	3	3	3	3	3	3	3	3	3	3	3	3	3	3	3	3	3	3	3	3	3
		14		3	3	3	3	3	3	3	3	3	3	3	3	3	3	3	3	3	3	3	3	3	3	3	3	3	3	3	3	3	3	3	3	3
		21		3	3	3	3	3	3	3	3	3	3	3	3	3	3	3	3	3	3	3	3	3	3	3	3	3	3	3	3	3	3	3	3	3
		28		3	3	3	3	3	3	3	3	3	3	3	3	3	3	3	3	3	3	3	3	3	3	3	3	3	3	3	3	3	3	3	3	3
		35		3	3	3	3	3	3	3	3	3	3	3	3	3	3	3	2.5	3	3	3	3	2.5	3	3	2.5	3	3	3	3	3	3	3	3	3
		42		3	3	3	3	3	3	3	3	3	3	3	3	3	3	3	2	2.5	2	2.5	3	2	2.5	2.5	2	3	3	3	3	3	3	3	3	3
		49		3	3	3	3	3	3	3	3	3	3	3	3	3	3	3	1	2	1.5	1	2.5	1.5	1.5	1	1	3	3	3	3	3	3	3	3	3
		56		3	3	3	3	3	3	3	3	3	3	3	3	3	3	3	0.75	1.5	0.5	0.5	2	0.75	1	0.75	0.5	3	3	3	3	3	3	3	3	3
		63		3	3	3	3	3	3	3	3	3	3	3	3	3	3	3	0.5	0.5	0.5	0.25	1	0.5	0.75	0.5	0.25	3	3	3	3	3	3	3	3	3
		70		3	3	3	3	3	3	3	3	3	3	3	3	3	3	3	0.25	0.25	0.25	0	0.75	0.25	0.5	0.25	0	3	3	3	3	3	3	3	3	3
Uncorrected Fisher's LSD		35	WT-15C vs. WT-21C	WT-15C vs. PHYBRNAi-12 15C	WT-15C vs. PHYBRNAi-12 21C	WT-15C vs. 537-4 21C	WT-21C vs. PHYBRNAi-12 15C	WT-21C vs. PHYBRNAi-12 21C	WT-21C vs. 537-4 21C	PHYBRNAi-12 15C vs. PHYBRNAi-12 21C	PHYBRNAi-12 15C vs. 537-4 21C	PHYBRNAi-12 21C vs. 537-4 21C		42	WT-15C vs. WT-21C	WT-15C vs. PHYBRNAi-12 15C	WT-15C vs. PHYBRNAi-12 21C	WT-15C vs. 537-4 21C	WT-21C vs. PHYBRNAi-12 15C	WT-21C vs. PHYBRNAi-12 21C	WT-21C vs. 537-4 21C	PHYBRNAi-12 15C vs. PHYBRNAi-12 21C	PHYBRNAi-12 15C vs. 537-4 21C	PHYBRNAi-12 21C vs. 537-4 21C		49	WT-15C vs. WT-21C	WT-15C vs. PHYBRNAi-12 15C	WT-15C vs. PHYBRNAi-12 21C	WT-15C vs. 537-4 21C	WT-21C vs. PHYBRNAi-12 15C	WT-21C vs. PHYBRNAi-12 21C	WT-21C vs. 537-4 21C	PHYBRNAi-12 15C vs. PHYBRNAi-12 21C	PHYBRNAi-12 15C vs. 537-4 21C	PHYBRNAi-12 21C vs. 537-4 21C		56	WT-15C vs. WT-21C	WT-15C vs. PHYBRNAi-12 15C	WT-15C vs. PHYBRNAi-12 21C	WT-15C vs. 537-4 21C	WT-21C vs. PHYBRNAi-12 15C	WT-21C vs. PHYBRNAi-12 21C	WT-21C vs. 537-4 21C	PHYBRNAi-12 15C vs. PHYBRNAi-12 21C	PHYBRNAi-12 15C vs. 537-4 21C	PHYBRNAi-12 21C vs. 537-4 21C
Individual P Value			Not Applicable							0.0498717	0.00565298	Not Applicable			Not Applicable	<0,000000000000001	Not Applicable		<0,000000000000001	Not Applicable	Not Applicable	2.9e-14	<0,000000000000001	Not Applicable			Not Applicable	<0,000000000000001	Not Applicable	Not Applicable	<0,000000000000001	Not Applicable	Not Applicable	<0,000000000000001	<0,000000000000001	Not Applicable			Not Applicable	<0,000000000000001	Not Applicable	Not Applicable	<0,000000000000001	Not Applicable	Not Applicable	<0,000000000000001	<0,000000000000001	Not Applicable
Figure 1c												Figure 1d
		FT2a		PHYBRNAi-12-15C			WT-15C			P- values			FT2b		PHYBRNAi-12-15C			WT-15C			P- values
		ZT time	replicates	1	2	3	1	2	3				ZT time	replicates	1	2	3	1	2	3
		2		0.0242287	0.0185135	0.0216813	0.0347791	0.124444	0.15289	0.00243107			2		0.101833	0.106701	0.0468803	0.128791	0.479968	0.433946	0.0101566
		4		0.0183524	0.0464178	0.0396287	0.0799265	0.13599	0.0908518	0.0117677			4		0.0627056	0.19446	0.255211	0.275147	0.448771	0.410507	0.0394675
		6		0.0446678	0.0406761	0.0260232	0.147157	0.119706	0.107018	0.00140316			6		0.178638	0.217643	0.101466	0.631703	0.502032	0.489974	0.000388441
		8		0.0181443	0.0202034	0.0243077	0.0997854	0.0758932	0.0882562	0.0121965			8		0.0849632	0.133733	0.120452	0.613077	0.417838	0.411109	0.000493264
		11		0.0141627	0.0141203	0.0135993	0.0233503	0.0299048	0.0615999	0.348409			11		0.0212832	0.058677	0.0725729	0.0971975	0.191143	0.345102	0.107958
		14		0.0251847	0.0526773	0.0265588	0.0353295	0.131861	0.112925	0.0273822			14		0.229837	0.255672	0.133981	0.291309	0.649722	0.504094	0.00723082
		16.5		0.0480169	0.0839287	0.0915228	0.104599	0.21192	0.0799501	0.029707			16.5		0.303022	0.516789	0.329227	0.53736	0.971456	0.509101	0.00487909
		18.5		0.0666772	0.110953	0.130668	0.0593341	0.114515	0.188153	0.489135			18.5		0.326494	0.523978	0.584907	0.455019	0.738214	0.919405	0.0255917
		20.5		0.0455021	0.0669105	0.0362342	0.0722938	0.0884945	0.144915	0.0473903			20.5		0.270436	0.340663	0.205998	0.510341	0.620291	0.718996	0.00100833
		22		0.0425006	0.0332387	0.0395225	0.0373187	0.0295697	0.0190003	0.704662			22		0.153219	0.206807	0.240763	0.249601	0.195692	0.256831	0.731177
		24		0.0512454	0.0416252	0.0770812	0.0271992	0.0176304	0.0255449	0.20264			24		0.204966	0.109062	0.309967	0.160665	0.174604	0.126739	0.583267
Figure 1e												Figure 1f
				WT-21C				PHYB2-GFP OE6-21C			P- values				WT-15C						PHYB2-GFP OE6-15C				P- values
		day	replicates	1	2	3	4	1	2	3			day	replicates	1	2	3	4	5	6	1	2	3	4
		0		3	3	3	3	3	3	3	Not Applicable		0		3	3	3	3	3	3	3	3	3	3	Not Applicable
		7		3	3	3	3	3	3	3	Not Applicable		7		3	3	3	3	3	3	3	3	3	3	Not Applicable
		11		3	3	3	3	3	3	3	Not Applicable		11		3	3	3	3	3	3	3	3	3	3	Not Applicable
		15		3	3	3	3	3	3	3	Not Applicable		15		3	3	3	3	3	3	3	3	3	3	Not Applicable
		18		2.5	3	3	3	3	3	3	0.619786		18		3	3	3	3	3	3	3	3	3	3	Not Applicable
		21		2	2	3	3	3	3	3	0.0488893		21		3	3	3	3	3	3	3	3	3	3	Not Applicable
		25		0.5	1.5	3	2.5	3	3	3	1.7357e-05		25		3	3	3	3	3	3	3	3	3	3	Not Applicable
		29		0.25	1	2.5	2.5	3	3	3	7.94237e-08		29		3	3	3	3	2.5	3	3	3	2.5	2.5	0.8377
		33		0.25	0.5	2	1.5	3	3	3	4.061e-12		33		2.5	2.5	2.5	2.5	2	2.5	2.5	2.5	2.5	2.5	0.363217
		37		0	0.5	1	1	3	3	3	0.00217751		37		2	2.5	2	2	1.5	1.5	1.5	2	2	1.5	0.8377
		41		0	0.25	0.5	0.75	3	3	3	0.000505485		41		1.5	1.5	1.5	1	1	0.75	1	1.5	1.5	1	0.839185
		46		0	0	0.5	0.5	3	3	2.75	3.44813e-05		46		0.75	0.75	0.75	0.75	0.5	0.5	0.75	1	0.75	0.75	0.9486
		49		0	0	0.25	0.25	3	2.75	2.75	6.2946e-06		49		0.75	0.5	0.5	0.5	0.25	0.25	0.75	0.75	0.5	0.75	0.2876
		53		0	0	0	0	3	2.75	2.5	3.03634e-06		53		0.5	0.5	0.25	0.5	0	0	0.5	0.5	0.5	0.5	0.4599
		56		0	0	0	0	2.75	2.5	2	0.00822093		56		0.5	0.5	0	0.25	0	0	0.5	0.25	0.5	0.5	0.2876
		60		0	0	0	0	2	2	1.5	3.4959e-11		60		0.25	0.25	0	0.25	0	0	0.25	0	0.25	0.5	0.9909
		63		0	0	0	0	1.5	1	1	8.85892e-06		63		0	0.25	0	0	0	0	0	0	0	0.5	0.564272
		67		0	0	0	0	0.75	0.75	0.75	0.00344088		67		0	0	0	0	0	0	0	0	0	0.25	0.391002
		70		0	0	0	0	0.5	0.5	0.5	0.0488893		70		0	0	0	0	0	0	0	0	0	0	Not Applicable
		74		0	0	0	0	0.25	0.5	0.25	0.187187		74		0	0	0	0	0	0	0	0	0	0	Not Applicable
		77		0	0	0	0	0.25	0.25	0	0.508437		77		0	0	0	0	0	0	0	0	0	0	Not Applicable
		81		0	0	0	0	0	0.25	0	0.740747		81		0	0	0	0	0	0	0	0	0	0	Not Applicable
[truncated: 77 more columns]

## Sheet: Figure2
Figure 2a
	Days		WT-LD15C													PIF4RNAi-8-LD15C																		PHYBRNAI-12-LD15C
		replicates	1	2	3	4	5	6	7	8	9	10	11	12	13	1	2	3	4	5	6	7	8	9	10	11	12	13	14	15	16	17	18	1	2	3	4	5	6	7	8	9	10	11	12	13	14	15	16
	4		33	33	31		36	32	40	35	36	32	37	32	31	26	26	36	26	31	29	24	25	26	33	28	30	34	25	33	22	25	34	64	61	58	57	53	57	64	62	63	60	57	66	54	55	60	58
	11		39	41	38		43	37	48	40	45	40	45	40	38	29	33	42	31	34	35	26	30	29	40	34	36	41	30	37	26	30	41	78	73	72	69	64	71	77	74	76	74	70	81	68	70	73	70
	20		48	51	44		51	45	57	48	52	49	55	48	47	36	40	48	38	42	39	33	36	36	47	41	43	50	37	44	30	36	46	94	91	88	86	79	85	92	89	90	88	86	100	85	84	87	82
	25		51	56	47		56	48	62	53	57	55	62	53	52	69	45	51	41	45	42	33	41	40	50	45	45	54	38	47	31	39	50	103	98	97	95	86	91	97	96	98	95	93	111	94	91	93	89
	32		58	45	51		64	54	67	58	64	61	68	58	59	45	49	57	47	51	47	37	46	46	57	52	53	59	46	52	33	44	54	114	109	106	106	97	98	100	104	107	104	102	124	105	101	102	95
	39		64	73	56		71	62	74	64	70	68	75	66	65	51	55	60	51	54	51	42	50	50	63	57	56	64	50	56	34	49	59	124	119	117	117	109	108	101	114	116	113	110	135	117	112	109	99
	46		65	70	60		79	78	69	73	76	82	73	76	64	54	55	65	56	60	56	45	59	55	37	61	62	54	69	69	65	54	63	122	134	126	129	119	127	102	114	117	117	121	131	142	122	104	126
	51		77	83	86		63	69	75	80	81	87	77	82	69	60	60	63	63	67	60	58	59	49	38	64	65	58	74	74	67	57	67	105	104	134	140	132	117	127	131	123	122	130	137	132	129	107	148
	60		85	80	95		76	91	87	82	75	86	78	85	95	67	68	70	69	65	63	64	62	64	73	54	42	72	70	71	64	81	82	105	144	151	142	127	135	155	133	131	138	132	111	130	140	146	142
	67		92	85	104		83	98	93	88	81	91	96	93	101	72	73	75	72	69	68	69	67	68	79	58	77	45	74	77	70	86	88	105	153	158	150	133	141	159	140	137	153	115	141	136	148	143	151
	74		98	91	113		89	104	99	95	87	95	102	99	107	77	79	80	74	73	75	73	68	73	84	61	81	48	79	83	75	91	94	105	162	164	157	139	141	161	145		158	115	149	139	157	147	158
	81		104	97	122		96	110	106	102	93	100	109	106	113	84	86	86	77	77	83	77	73	76	89	65	84	51	85	90	82	96	100	105	170	170	165	146	143	162	149		163	115	159	139	166	147	166
	88		109	101	128		103	115	109	107	98	104	114	112	118	89	90	90	79	81	87	81	77	82	93	69	87	54	90	94	88	100	105	105	177	177	172	152	144	163	153		167	115	167	139	175	147	172
	102		122	112	145		117	124	118	119	111	114	125	124	131	101	101	101	86	91	100	88	85	88	98	76	93	59	100	106	99	110	117	105	192	198	185	167	147	163	161		172	115	184	139		147	199
	109		128	120	153		125	129	123	125	116	118	132	130	138	106	107	106	89	94	104	92	89	93	103	80		63	105	112	103	115	121		192	189	174	146	163	205	198		170	162	142	105	115		205
	116		134	124	160	135	130	134	128	129	120	123	138	155	143	111	111	111	109	98	109	117		95	106				110	95	92	91			197	212	179	146	163	205	198		170	162	142	105	115		214
	123		139	130	169	136	142	139	134	135	125	129	144	149	162	115	115	116	115	116	102	122		100	108	88			126						199	216	181	146	163	205	198		170	162	142	105	115	199	215
	130		144	134	176	142	148	146	138	140	125	134	149	154	167	120	120	120	119	122	105	127		104	112	90			129						201	216	183	146	163	205	198		170	162	142	105	115	201	217
	137		150	138	182	146	153	152	145	144	137	140	156	160	171	123	124	125	122	126	106	131		106	115	92			133						201	216	184	146	163	204	198		170	162	142	105	115	201	217
	145		155	142	190	151	157	157	151	147	143	143	162	174	163	126	127	128	123	129	107	135		110	116	93			124						201	216	184	146	163	204	198		170	162	142	105	115	201	217
	151		146	158	182	155	161	161	154	151	149	149	168	174	166	129	129	130	125	132	108	137		111	119				126						201	216	184	146	163	204	198		170	162	142	105	115	201	217
	158		150	162	189	159	165	165	160	154	154	153	173	176	167	132	131	134	128	134	110	140		114	120				128						201	216	184	146	163	204	198		170	162	142	105	115	201	217
	165		154	167	194	162	171	165	169	160	156	177	159	176	170	136	134	136	131	135	111	143		118	122				131						201	216	184	146	163	204	198		170	162	142	105	115	201	217
	171		156	170	197	166	175	173	169	160	165	162	182	176	171	138	135	139	132	138	111	146		120	122				133						201	216	184	146	163	204	198		170	162	142	105	115	201	217
	178		160	174	201	170	181	179	172	162	173	167	185	176	172	142	138	142	134	142	111	151		122	122				135						201	216	184	146	163	204	198		170	162	142	105	115	201	217
Uncorrected Fisher's LSD	4	T89-L15 vs. 743-8-L15	T89-L15 vs. 537-12-15	T89-L15 vs. 714-7-L15	743-8-L15 vs. 537-12-15	743-8-L15 vs. 714-7-L15	537-12-15 vs. 714-7-L15		11	T89-L15 vs. 743-8-L15	T89-L15 vs. 537-12-15	T89-L15 vs. 714-7-L15	743-8-L15 vs. 537-12-15	743-8-L15 vs. 714-7-L15	537-12-15 vs. 714-7-L15		20	T89-L15 vs. 743-8-L15	T89-L15 vs. 537-12-15	T89-L15 vs. 714-7-L15	743-8-L15 vs. 537-12-15	743-8-L15 vs. 714-7-L15	537-12-15 vs. 714-7-L15		25	T89-L15 vs. 743-8-L15	T89-L15 vs. 537-12-15	T89-L15 vs. 714-7-L15	743-8-L15 vs. 537-12-15	743-8-L15 vs. 714-7-L15	537-12-15 vs. 714-7-L15		32	T89-L15 vs. 743-8-L15	T89-L15 vs. 537-12-15	T89-L15 vs. 714-7-L15	743-8-L15 vs. 537-12-15	743-8-L15 vs. 714-7-L15	537-12-15 vs. 714-7-L15		39	T89-L15 vs. 743-8-L15	T89-L15 vs. 537-12-15	T89-L15 vs. 714-7-L15	743-8-L15 vs. 537-12-15	743-8-L15 vs. 714-7-L15	537-12-15 vs. 714-7-L15		46
Individual P Value		0.437623	0.000304252	0.136403	1.10563e-06	0.0113721	0.0168116			0.282796	8.5155e-06	0.0778292	9.01506e-10	0.00153191	0.00244544			0.181366	6.35883e-08	0.02741	8.4e-14	7.72249e-05	0.000297411			0.177558	7.01921e-09	0.0158262	3e-15	2.71184e-05	0.000133706			0.145926	1.29193e-10	0.00353459	<0,000000000000001	1.09585e-06	6.76094e-05			0.0416101	7.223e-11	0.00257342	<0,000000000000001	1.83979e-08	6.99447e-05
Figure 2b
	Days		WT-LD15C													PIF4RNAi-8-LD15C														PHYBRNAI-12-LD15C																	PHYBRNAi-12;PIF4RNAi-7-LD15C
		replicates	1	2	3	4	5	6	7	8	9	10	11	12	13	1	2	3	4	5	6	7	8	9	10	11	12	13	14	1	2	3	4	5	6	7	8	9	10	11	12	13	14	15	16	17	1	2	3
	4		3	3	3	3	3	3	3	3	3	3	3	3	3	3	3	3	3	3	3	3	3	3	3	3	3	3	3	3	3	3	3	3	3	3	3	3	3	3	3	3	3	3	3	3	3	3	3
	11		3	3	3	3	3	3	3	3	3	3	3	3	3	3	3	3	3	3	3	3	3	3	3	3	3	3	3	3	3	3	3	3	3	3	3	3	3	3	3	3	3	3	3	3	3	3	3
	20		3	3	3	3	3	3	3	3	3	3	3	3	3	3	3	3	3	3	3	3	3	3	3	3	3	3	3	3	3	3	3	3	3	3	3	3	3	3	3	3	3	3	3	3	3	3	3
	25		3	3	3	3	3	3	3	3	3	3	3	3	3	3	3	3	3	3	3	3	3	3	3	3	3	3	3	3	3	3	3	3	3	3	3	3	3	3	3	3	3	3	3	3	3	3	3
	32		3	3	3	3	3	3	3	3	3	3	3	3	3	3	3	3	3	3	3	3	3	3	3	3	3	3	3	3	3	3	3	3	3	3	3	3	3	3	3	3	3	3	3	3	3	3	3
	39		3	3	3	3	3	3	3	3	3	3	3	3	3	3	3	3	3	3	3	3	3	3	3	3	3	3	3	3	3	3	3	3	3	3	3	3	3	3	3	3	3	3	3	3	3	3	3
	46		3	3	3	3	3	3	3	3	3	3	3	3	3	3	3	3	3	3	3	3	3	3	3	3	3	3	3	3	3	3	3	3	3	3	3	3	3	3	3	3	3	3	3	3	3	3	3
	51		3	3	3	3	3	3	3	3	3	3	3	3	3	3	3	3	3	3	3	3	3	3	3	3	3	3	3	3	3	3	3	3	3	3	3	3	3	3	3	3	3	3	3	3	3	3	3
	60		3	3	3	3	3	3	3	3	3	3	3	3	3	3	3	3	3	3	3	3	3	3	3	3	3	3	3	3	3	3	3	3	3	3	3	2.5	3	2.5	3	3	2.5	3	3	3	3	3	3
	67		3	3	3	3	3	3	3	3	3	3	3	3	3	3	3	3	3	3	3	3	3	3	3	3	3	3	3	3	2	3	3	3	3	3	3	2.5	2	3	2	3	2	3	2	2.5	3	3	3
	74		3	3	3	3	3	3	3	3	3	3	3	3	3	3	3	3	3	3	3	3	3	3	3	3	3	3	3	3	1.5	3	3	3	3	2.5	2.5	2.5	1	3	1	3	0.75	3		1	3	3	3
	81		3	3	3	3	3	3	3	3	3	3	3	3	3	3	3	3	3	3	3	3	3	3	3	3	3	3	3	3	0.75	3	3	3	2.5	2	2	2	0.5	2.5	0.75	3	0.5	3		0.5	3	3	3
	88		3	3	3	3	3	3	3	3	3	3	3	3	3	3	3	3	3	3	3	3	3	3	3	3	3	3	3	3	0.5	3	3	3	2.5	1.5	1	2	0.25	2	0.5	3	0.25	3		0.25	3	3	3
	102		3	3	3	3	3	3	3	3	3	3	3	3	3	3	3	3	3	3	3	3	3	3	3	3	3	3	3	2.5	0.25	3	3	3	2.5	1	0.5	2	0	1	0	3	0	3		0	3	3	3
	109		3	3	3	3	3	3	3	3	3	3	3	3	3	3	3	3	3	3	3	3	3	3	3	3	3	3	3	1	3	3	1	0	3	0	3	2	0	0	0	0	0	2.5			1	3	2.5
	116		3	3	3	3	3	3	3	3	3	3	3	3	3	3	3	3	3	3	3	3	3	3	3	3	3	3	3	3	0.5	0.5	2.5	3	3	0	1	0	0	0	0	0	0	3			0.5	3	2.5
	123		3	3	3	3	3	3	3	3	3	3	3	3	3	3	3	3	3	3	3	3	3	3	3	3	3	3	3	3	2.5	2	2	3	0.25	0	0.5	0	0	0	0	0	0	0.25			3	3	3
	130		3	3	3	3	3	3	3	3	3	3	3	3	3	3	3	3	3	3	3	3	3	3	3	3	3	3	3	2	2	1	1.5	3	0	0	0	0	0	0	0	0	0	0			3	3	3
	137		3	3	3	3	3	3	3	3	3	3	3	3	3	3	3	3	3	3	3	3	3	3	3	3	3	3	3	1	1	0.75	0.5	2.5	0	0	0	0	0	0	0	0	0	0			2	3	2.5
	145		3	3	3	3	3	3	3	3	3	3	3	3	3	3	3	3	3	3	3	3	3	3	3	3	3	3	3	0.5	0.5	0.5	0.25	1.5	0	0	0	0	0	0	0	0	0	0			1	2	1.5
	151		3	3	3	3	3	3	3	3	3	3	3	3	3	3	3	3	3	3	3	3	3	3	3	3	3	3	3	0	0.25	0.25	0	0.5	0	0	0	0	0	0	0	0	0	0			0	1.5	1
	158		3	3	3	3	3	3	3	3	3	3	3	3	3	3	3	3	3	3	3	3	3	3	3	3	3	3	3	0	0	0	0	0	0	0	0	0	0	0	0	0	0	0			0	0.75	0.5
	165		3	3	3	3	3	3	3	3	3	3	3	3	3	3	3	3	3	3	3	3	3	3	3	3	3	3	3	0	0	0	0	0	0	0	0	0	0	0	0	0	0	0			0	0.25	0.25
	171		3	3	3	3	3	3	3	3	3	3	3	3	3	3	3	3	3	3	3	3	3	3	3	3	3	3	3	0	0	0	0	0	0	0	0	0	0	0	0	0	0	0			0	0	0
	178		3	3	3	3	3	3	3	3	3	3	3	3	3	3	3	3	3	3	3	3	3	3	3	3	3	3	3	0	0	0	0	0	0	0	0	0	0	0	0	0	0	0			0	0	0
Uncorrected Fisher's LSD	4	T89-L15 vs. 743-8-L15	T89-L15 vs. 537-12-15	T89-L15 vs. 714-7-L15	743-8-L15 vs. 537-12-15	743-8-L15 vs. 714-7-L15	537-12-15 vs. 714-7-L15		11	T89-L15 vs. 743-8-L15	T89-L15 vs. 537-12-15	T89-L15 vs. 714-7-L15	743-8-L15 vs. 537-12-15	743-8-L15 vs. 714-7-L15	537-12-15 vs. 714-7-L15		20	T89-L15 vs. 743-8-L15	T89-L15 vs. 537-12-15	T89-L15 vs. 714-7-L15	743-8-L15 vs. 537-12-15	743-8-L15 vs. 714-7-L15	537-12-15 vs. 714-7-L15		25	T89-L15 vs. 743-8-L15	T89-L15 vs. 537-12-15	T89-L15 vs. 714-7-L15	743-8-L15 vs. 537-12-15	743-8-L15 vs. 714-7-L15	537-12-15 vs. 714-7-L15		32	T89-L15 vs. 743-8-L15	T89-L15 vs. 537-12-15	T89-L15 vs. 714-7-L15	743-8-L15 vs. 537-12-15	743-8-L15 vs. 714-7-L15	537-12-15 vs. 714-7-L15		39	T89-L15 vs. 743-8-L15	T89-L15 vs. 537-12-15	T89-L15 vs. 714-7-L15	743-8-L15 vs. 537-12-15	743-8-L15 vs. 714-7-L15	537-12-15 vs. 714-7-L15		46
Individual P Value		Not Applicable	Not Applicable	Not Applicable	Not Applicable	Not Applicable	Not Applicable			Not Applicable	Not Applicable	Not Applicable	Not Applicable	Not Applicable	Not Applicable			Not Applicable	Not Applicable	Not Applicable	Not Applicable	Not Applicable	Not Applicable			Not Applicable	Not Applicable	Not Applicable	Not Applicable	Not Applicable	Not Applicable			Not Applicable	Not Applicable	Not Applicable	Not Applicable	Not Applicable	Not Applicable			Not Applicable	Not Applicable	Not Applicable	Not Applicable	Not Applicable	Not Applicable
Figure 2c
	FT2b		WT			PHYBRNAi-12			PIF4RNAi-8			PHYBRNAi-12;PIF4RNAi-7
	ZT time	replicates	1	2	3	1	2	3	1	2	3	1	2	3
	2		0.000807018	0.00464054	0.00376446	0.00129916	0.00130344	0.00208906	0.00606127	0.00414714	0.00652554	0.00201928	0.00206018	0.0013114
	4		0.00723322	0.00838127	0.00891219	0.00345913	0.00328749	0.00327588	0.00905455	0.00744448	0.0078924	0.00367643	0.00510212	0.00265466
	6		0.00980336	0.00824879	0.00663473	0.00372862	0.00376229	0.00209195	0.00867599	0.00747558	0.00847998	0.00488718	0.00748884	0.00581811
	8		0.00288484	0.00426403	0.0112695	0.00301644	0.00282853	0.00250851	0.00815357	0.00572697	0.0085566	0.00319994	0.00146043	0.00582702
	11		0.0123129	0.00546351	0.00695009	0.00360657	0.00294299	0.00376681	0.00525768	0.00726943	0.00799279	0.00467747	0.00421661	0.00140313
	14		0.00616196	0.008152	0.00374276	0.00292525	0.00191125	0.00288662	0.0115207	0.00844399	0.00607022	0.00736233	0.00538712	0.00315423
	16.5		0.0113604	0.00662734	0.011784	0.0030381	0.00328445	0.00415851	0.0119719	0.0114619	0.0106506	0.00375714	0.00162523	0.0036629
	18.5		0.0183387	0.0161956	0.0140743	0.00409983	0.00690465	0.00705982	0.0189727	0.0123753	0.0165968	0.0117375	0.00629622	0.0101094
	20.5		0.0158523	0.0164239	0.0143292	0.00152016	0.00296942	0.00161429	0.00966592	0.0151583	0.0118062	0.0075326	0.00493354	0.00452058
	22		0.0138788	0.0109984	0.0117246	0.00243962	0.00790224	0.00823793	0.018754	0.013592	0.0167285	0.00837596	0.00942873	0.00566932
	24		0.0048586	0.00698498	0.00475172	0.00403707	0.00548271	0.0085454	0.00709955	0.00472302	0.00879242	0.00458201	0.00273481	0.00144808
Uncorrected Fisher's LSD	ZT2	WT vs. PHYBRNAi-12	WT vs. PIF4RNAI-8	WT vs. PHYBRNAi-12;PIF4RNAi-7	PHYBRNAi-12 vs. PIF4RNAI-8	PHYBRNAi-12 vs. PHYBRNAi-12;PIF4RNAi-7	PIF4RNAI-8 vs. PHYBRNAi-12;PIF4RNAi-7		ZT4	WT vs. PHYBRNAi-12	WT vs. PIF4RNAI-8	WT vs. PHYBRNAi-12;PIF4RNAi-7	PHYBRNAi-12 vs. PIF4RNAI-8	PHYBRNAi-12 vs. PHYBRNAi-12;PIF4RNAi-7	PIF4RNAI-8 vs. PHYBRNAi-12;PIF4RNAi-7		ZT6	WT vs. PHYBRNAi-12	WT vs. PIF4RNAI-8	WT vs. PHYBRNAi-12;PIF4RNAi-7	PHYBRNAi-12 vs. PIF4RNAI-8	PHYBRNAi-12 vs. PHYBRNAi-12;PIF4RNAi-7	PIF4RNAI-8 vs. PHYBRNAi-12;PIF4RNAi-7		ZT8	WT vs. PHYBRNAi-12	WT vs. PIF4RNAI-8	WT vs. PHYBRNAi-12;PIF4RNAi-7	PHYBRNAi-12 vs. PIF4RNAI-8	PHYBRNAi-12 vs. PHYBRNAi-12;PIF4RNAi-7	PIF4RNAI-8 vs. PHYBRNAi-12;PIF4RNAi-7		ZT11	WT vs. PHYBRNAi-12	WT vs. PIF4RNAI-8	WT vs. PHYBRNAi-12;PIF4RNAi-7	PHYBRNAi-12 vs. PIF4RNAI-8	PHYBRNAi-12 vs. PHYBRNAi-12;PIF4RNAi-7	PIF4RNAI-8 vs. PHYBRNAi-12;PIF4RNAi-7		ZT14	WT vs. PHYBRNAi-12	WT vs. PIF4RNAI-8	WT vs. PHYBRNAi-12;PIF4RNAi-7	PHYBRNAi-12 vs. PIF4RNAI-8	PHYBRNAi-12 vs. PHYBRNAi-12;PIF4RNAi-7	PIF4RNAI-8 vs. PHYBRNAi-12;PIF4RNAi-7		ZT16
Individual P Value		0.340595	0.114424	0.420139	0.0124158	0.882517	0.0182952			0.00280847	0.977195	0.00673306	0.00306191	0.765625	0.00729865			0.00190221	0.990668	0.172228	0.00197267	0.0427783	0.175875			0.0356688	0.396606	0.0962805	0.00366748	0.652146	0.0130811			0.0029826	0.375001	0.00294635	0.0332644	0.996769	0.0329434			0.0311373	0.0943472	0.649239	0.000200153	0.0482181	0.0345001
Figure 2d	Days		WT						PIF4RNAi-8						PHYBRNAi-12						PHYBRNAi-12;PIF4RNAi-7
		replicates	1	2	3	4	5	6	1	2	3	4	5	6	1	2	3	4	5	6	1	2	3	4	5	6
	27		3	3	3	3	3	3	3	3	3	3	3	3	3	3	2.5	3	3	3	3	3	3	3	3	3
	34		3	3	3	3	3	3	3	3	3	3	3	3	2.5	2.5	2	2.5	2.5	2.5	2.5	3	2.5	3	2.5	2.5
	41		3	3	3	2.5	3	2.5	2.5	3	3	3	3	3	1.5	1.5	1	1	1.5	1.5	1	1	1.5	1.5	1.5	1
	45		3	2.5	3	2.5	2.5	2	2	2.5	3	2.5	2.5	3	1	1	0.5	0.5	1	1	0.75	0.5	1	1	1	0.5
	49		2.5	2	1.5	1	2	1	1	2	2	1.5	2	2	0.5	0.5	0.25	0.25	0.5	0.5	0.5	0.5	0.5	0.5	0.5	0.25
	52		2	2	1	0.75	1	1	1	2	1.5	0.75	2	1	0.25	0.25	0.25	0.25	0.25	0.25	0.25	0.25	0.5	0.5	0.5	0.25
	55		1	1	0.75	0.5	0.75	0.75	0.75	2	0.75	0.5	1.5	0.75	0	0	0.25	0.25	0.25	0	0	0	0.25	0.5	0.25	0
	59		0.75	0.5	0.5	0.5	0.5	0.75	0.75	1	0.5	0.5	0.5	1	0	0	0	0	0	0	0	0	0	0	0.25	0
	62		0.5	0.5	0.5	0.25	0.25	0.5	0.5	0.75	0.5	0.25	0.5	0.5	0	0	0	0	0	0	0	0	0	0	0	0
	66		0.25	0.5	0.25	0.25	0.25	0.5	0.25	0.5	0.25	0.25	0.25	0.5	0	0	0	0	0	0	0	0	0	0	0	0
	70		0.25	0.25	0	0	0	0	0.25	0.5	0.25	0.25	0	0	0	0	0	0	0	0	0	0	0	0	0	0
Uncorrected Fisher's LSD		27	WT-SD21 vs. PIF4RNAI-8-SD21	WT-SD21 vs. PHYBRNAi-12-SD21	WT-SD21 vs. PHYBRNAi-12;PIF4RNAi-7-SD21	PIF4RNAI-8-SD21 vs. PHYBRNAi-12-SD21	PIF4RNAI-8-SD21 vs. PHYBRNAi-12;PIF4RNAi-7-SD21	PHYBRNAi-12-SD21 vs. PHYBRNAi-12;PIF4RNAi-7-SD21		34	WT-SD21 vs. PIF4RNAI-8-SD21	WT-SD21 vs. PHYBRNAi-12-SD21	WT-SD21 vs. PHYBRNAi-12;PIF4RNAi-7-SD21	PIF4RNAI-8-SD21 vs. PHYBRNAi-12-SD21	PIF4RNAI-8-SD21 vs. PHYBRNAi-12;PIF4RNAi-7-SD21	PHYBRNAi-12-SD21 vs. PHYBRNAi-12;PIF4RNAi-7-SD21		41	WT-SD21 vs. PIF4RNAI-8-SD21	WT-SD21 vs. PHYBRNAi-12-SD21	WT-SD21 vs. PHYBRNAi-12;PIF4RNAi-7-SD21	PIF4RNAI-8-SD21 vs. PHYBRNAi-12-SD21	PIF4RNAI-8-SD21 vs. PHYBRNAi-12;PIF4RNAi-7-SD21	PHYBRNAi-12-SD21 vs. PHYBRNAi-12;PIF4RNAi-7-SD21		45	WT-SD21 vs. PIF4RNAI-8-SD21	WT-SD21 vs. PHYBRNAi-12-SD21	WT-SD21 vs. PHYBRNAi-12;PIF4RNAi-7-SD21	PIF4RNAI-8-SD21 vs. PHYBRNAi-12-SD21	PIF4RNAI-8-SD21 vs. PHYBRNAi-12;PIF4RNAi-7-SD21	PHYBRNAi-12-SD21 vs. PHYBRNAi-12;PIF4RNAi-7-SD21		49	WT-SD21 vs. PIF4RNAI-8-SD21	WT-SD21 vs. PHYBRNAi-12-SD21	WT-SD21 vs. PHYBRNAi-12;PIF4RNAi-7-SD21	PIF4RNAI-8-SD21 vs. PHYBRNAi-12-SD21	PIF4RNAI-8-SD21 vs. PHYBRNAi-12;PIF4RNAi-7-SD21	PHYBRNAi-12-SD21 vs. PHYBRNAi-12;PIF4RNAi-7-SD21		52	WT-SD21 vs. PIF4RNAI-8-SD21	WT-SD21 vs. PHYBRNAi-12-SD21	WT-SD21 vs. PHYBRNAi-12;PIF4RNAi-7-SD21	PIF4RNAI-8-SD21 vs. PHYBRNAi-12-SD21	PIF4RNAI-8-SD21 vs. PHYBRNAi-12;PIF4RNAi-7-SD21	PHYBRNAi-12-SD21 vs. PHYBRNAi-12;PIF4RNAi-7-SD21
Individual P Value			Not Applicable	0.454448	Not Applicable	0.454448	Not Applicable	0.454448			Not Applicable	2.71568e-07	0.00293135	2.71568e-07	0.00293135	0.0252781			0.454448	<0,000000000000001	<0,000000000000001	<0,000000000000001	<0,000000000000001	0.454448			Not Applicable	<0,000000000000001	<0,000000000000001	<0,000000000000001	<0,000000000000001	0.708316			0.454448	<0,000000000000001	<0,000000000000001	<0,000000000000001	<0,000000000000001	0.708316			0.454448	<0,000000000000001	3e-15	<0,000000000000001	<0,000000000000001	0.262081
Figure 2e
	Days		WT										PIF4RNAi-8										PHYBRNAi-12												PHYBRNAi-12;PIF4RNAi-7
		replicates	1	2	3	4	5	6	7	8	9	10	1	2	3	4	5	6	7	8	9	10	1	2	3	4	5	6	7	8	9	10	11	12	1	2	3	4	5	6	7	8	9	10	11	12
	45		3	3	3	3	3	3	3	3	3		3	3	3	3	3	3	3	3	3	3	3	3	2.5	3	3	3	3	3	3	3	3	3	3	3	3	3	3	3	3	3	3	3	3	3
	49		3	3	3	3	3	3	3	3	3	3	3	3	3	3	3	3	3	3	3	3	3	2.5	2	2.5	3	3	2.5	3	3	3	3	3	2.5	2.5	3	3	3	3	2.5	2.5	3	3	3	3
	52		2.5	3	2.5	3	3	3	3	3	3	3	3	3	3	3	3	3	3	3	3	3	3	1.5	2.5	1.5	2	2	2	3	2	2.5	1.5	3	2.5	2.5	2.5	2.5	3	2.5	2.5	2.5	2.5	2.5	2.5	2.5
	55		2.5	2	2.5	2.5	3	3	2	2.5	3	3	3	3	3	3	3	3	3	3	3	3	2.5	1	1.5	1	1	1.5	1	2	1.5	2	1	2	2	2.5	2	1.5	2.5	2.5	2.5	2.5	2	2	2.5	2.5
	59		1.5	2	2	1.5	2	1.5	2	2	2.5	2	2.5	2.5	3	2.5	3	3	3	2.5	2.5	3	2	0.5	1	0.5	0.75	0.75	0.75	0.75	1	1	0.75	1	1	2	1.5	1	2	2	1.5	2	1	1	1.5	1.5
	62		1	1	1	1	1	1	1.5	1.5	2	2	1.5	1.5	2	1.5	2	2	2	1.5	2	2	1	0.25	0.75	0.25	0.5	0.25	0.5	0.5	0.5	0.75	0.25	0.75	0.75	1	0.75	0.75	1	0.75	1	0.75	0.75	0.75	0.75	1
	66		0.75	0.75	0.75	0.75	1	0.75	1	1	1.5	1.5	1	1	1.5	1	1.5	1.5	1	1	1	1	0.75	0.25	0.75	0.25	0.5	0.25	0.5	0.25	0.25	0.75	0.25	0.75	0.5	0.75	0.75	0.75	0.75	0.75	0.75	0.5	0.5	0.5	0.5	0.75
	70		0.5	0.75	0.5	0.5	0.75	0.75	0.75	0.75	0.75	0.75	0.72	0.72	0.75	0.75	0.75	0.75	0.75	0.75	0.75	0.75	0.5	0.25	0.5	0.25	0.25	0.25	0.25	0.25	0.25	0.5	0	0.75	0.25	0.5	0.5	0.75	0.5	0.5	0.75	0.25	0.25	0.25	0.5	0.75
Uncorrected Fisher's LSD		45	WT-SD15 vs. PIF4RNAI-8-SD15	WT-SD15 vs. PHYBRNAi-12-SD15	WT-SD15 vs. PHYBRNAi-12;PIF4RNAi-7-SD15	PIF4RNAI-8-SD15 vs. PHYBRNAi-12-SD15	PIF4RNAI-8-SD15 vs. PHYBRNAi-12;PIF4RNAi-7-SD15	PHYBRNAi-12-SD15 vs. PHYBRNAi-12;PIF4RNAi-7-SD15		49	WT-SD15 vs. PIF4RNAI-8-SD15	WT-SD15 vs. PHYBRNAi-12-SD15	WT-SD15 vs. PHYBRNAi-12;PIF4RNAi-7-SD15	PIF4RNAI-8-SD15 vs. PHYBRNAi-12-SD15	PIF4RNAI-8-SD15 vs. PHYBRNAi-12;PIF4RNAi-7-SD15	PHYBRNAi-12-SD15 vs. PHYBRNAi-12;PIF4RNAi-7-SD15		52	WT-SD15 vs. PIF4RNAI-8-SD15	WT-SD15 vs. PHYBRNAi-12-SD15	WT-SD15 vs. PHYBRNAi-12;PIF4RNAi-7-SD15	PIF4RNAI-8-SD15 vs. PHYBRNAi-12-SD15	PIF4RNAI-8-SD15 vs. PHYBRNAi-12;PIF4RNAi-7-SD15	PHYBRNAi-12-SD15 vs. PHYBRNAi-12;PIF4RNAi-7-SD15		55	WT-SD15 vs. PIF4RNAI-8-SD15	WT-SD15 vs. PHYBRNAi-12-SD15	WT-SD15 vs. PHYBRNAi-12;PIF4RNAi-7-SD15	PIF4RNAI-8-SD15 vs. PHYBRNAi-12-SD15	PIF4RNAI-8-SD15 vs. PHYBRNAi-12;PIF4RNAi-7-SD15	PHYBRNAi-12-SD15 vs. PHYBRNAi-12;PIF4RNAi-7-SD15		59	WT-SD15 vs. PIF4RNAI-8-SD15	WT-SD15 vs. PHYBRNAi-12-SD15	WT-SD15 vs. PHYBRNAi-12;PIF4RNAi-7-SD15	PIF4RNAI-8-SD15 vs. PHYBRNAi-12-SD15	PIF4RNAI-8-SD15 vs. PHYBRNAi-12;PIF4RNAi-7-SD15	PHYBRNAi-12-SD15 vs. PHYBRNAi-12;PIF4RNAi-7-SD15		62	WT-SD15 vs. PIF4RNAI-8-SD15	WT-SD15 vs. PHYBRNAi-12-SD15	WT-SD15 vs. PHYBRNAi-12;PIF4RNAi-7-SD15	PIF4RNAI-8-SD15 vs. PHYBRNAi-12-SD15	PIF4RNAI-8-SD15 vs. PHYBRNAi-12;PIF4RNAi-7-SD15	PHYBRNAi-12-SD15 vs. PHYBRNAi-12;PIF4RNAi-7-SD15
Individual P Value			Not Applicable	0.629374	Not Applicable	0.629374	Not Applicable	0.602179			Not Applicable	0.0131517	0.0471071	0.0160375	0.0538627	0.602179			0.266488	<0,000000000000001	2.17473e-05	<0,000000000000001	1.48156e-07	3.41266e-05			5.79244e-06	<0,000000000000001	3.34413e-05	<0,000000000000001	<0,000000000000001	<0,000000000000001			<0,000000000000001	<0,000000000000001	2.22119e-06	<0,000000000000001	<0,000000000000001	1.3e-13			1.66698e-08	<0,000000000000001	3.70018e-08	<0,000000000000001	<0,000000000000001	0.000101074
Figure 2f
	FT2b		WT			PHYBRNAi-12			PIF4RNAi-8			PHYBRNAi-12;PIF4RNAi-7
	ZT time	replicates	1	2	3	1	2	3	1	2	3	1	2	3
	2		0.000103362	0.000315516	8.28006e-05	2.76953e-05	3.05584e-06	8.64322e-06	0.000282395	3.33952e-05	8.28006e-05	7.90901e-07	4.00435e-06	8.14682e-07
	4		3.03068e-05	0.000107008	9.06081e-05	3.67983e-05	1.4237e-05	1.5928e-06	0.000181216	0.00015996	7.05986e-05	8.64322e-06	2.8512e-06	1.3657e-05
	6		0.000194223	5.57758e-05	0.000267162	2.8512e-06	8.0087e-06	6.50509e-06	0.000370048	7.83341e-05	6.7255e-05	1.66976e-05	5.50815e-06	0.000141197
	8		3.09436e-05	0.000324386	6.58709e-05	2.66026e-06	9.65696e-06	4.49911e-05	6.27511e-05	0.000259856	0.00015996	3.94395e-05	1.64677e-05	6.19699e-06
	11		4.59365e-05	9.85987e-06	5.0268e-05	1.36543e-08	1.50688e-06	1.27936e-08	0.000274672	4.88934e-05	0.00015996	1.20551e-05	9.39289e-06	1.2394e-05
	14		0.000224655	6.01949e-05	0.000104081	1.4739e-05	2.15792e-05	1.81459e-05	0.000140222	9.77869e-05	0.000410594	1.64677e-05	3.2482e-05	2.3128e-05
	16.5		0.000235824	0.000128139	8.69171e-05	3.00974e-05	2.09891e-05	3.51024e-06	0.000631032	0.000372622	0.000714886	7.83341e-05	3.55448e-05	2.67877e-06
	18.5		0.000131742	9.38034e-05	3.50555e-05	2.58752e-06	4.0941e-06	1.24802e-05	0.000557014	0.000446207	0.000498541	8.61473e-05	2.19636e-05	0.000102558
	20.5		3.33952e-05	7.15842e-05	0.000145167	6.2401e-06	7.264e-06	9.99751e-06	0.000227791	0.000152384	0.000126375	1.02076e-05	1.85271e-05	5.03352e-06
	22		1.8656e-05	3.29354e-05	6.40696e-05	1.18891e-05	1.4739e-05	1.4256e-06	8.69171e-05	5.06176e-05	6.23176e-05	1.66044e-06	2.15792e-05	1.67199e-06
	24		7.57669e-06	2.42778e-05	3.65441e-05	1.62627e-06	2.0161e-06	4.72911e-06	0.000247549	0.000229376	0.000331202	1.51534e-05	8.94802e-06	7.52436e-06
Uncorrected Fisher's LSD		ZT2	FT2b-WT vs. FT2b-PHYBRNAi-12	FT2b-WT vs. FT2b-PIF4RNAi-8	FT2b-WT vs. FT2b-PHYBRNAi-12;PIF4RNAi-7	FT2b-PHYBRNAi-12 vs. FT2b-PIF4RNAi-8	FT2b-PHYBRNAi-12 vs. FT2b-PHYBRNAi-12;PIF4RNAi-7	FT2b-PIF4RNAi-8 vs. FT2b-PHYBRNAi-12;PIF4RNAi-7		ZT4	FT2b-WT vs. FT2b-PHYBRNAi-12	FT2b-WT vs. FT2b-PIF4RNAi-8	FT2b-WT vs. FT2b-PHYBRNAi-12;PIF4RNAi-7	FT2b-PHYBRNAi-12 vs. FT2b-PIF4RNAi-8	FT2b-PHYBRNAi-12 vs. FT2b-PHYBRNAi-12;PIF4RNAi-7	FT2b-PIF4RNAi-8 vs. FT2b-PHYBRNAi-12;PIF4RNAi-7		ZT6	FT2b-WT vs. FT2b-PHYBRNAi-12	FT2b-WT vs. FT2b-PIF4RNAi-8	FT2b-WT vs. FT2b-PHYBRNAi-12;PIF4RNAi-7	FT2b-PHYBRNAi-12 vs. FT2b-PIF4RNAi-8	FT2b-PHYBRNAi-12 vs. FT2b-PHYBRNAi-12;PIF4RNAi-7	FT2b-PIF4RNAi-8 vs. FT2b-PHYBRNAi-12;PIF4RNAi-7		ZT8	FT2b-WT vs. FT2b-PHYBRNAi-12	FT2b-WT vs. FT2b-PIF4RNAi-8	FT2b-WT vs. FT2b-PHYBRNAi-12;PIF4RNAi-7	FT2b-PHYBRNAi-12 vs. FT2b-PIF4RNAi-8	FT2b-PHYBRNAi-12 vs. FT2b-PHYBRNAi-12;PIF4RNAi-7	FT2b-PIF4RNAi-8 vs. FT2b-PHYBRNAi-12;PIF4RNAi-7		ZT11	FT2b-WT vs. FT2b-PHYBRNAi-12	FT2b-WT vs. FT2b-PIF4RNAi-8	FT2b-WT vs. FT2b-PHYBRNAi-12;PIF4RNAi-7	FT2b-PHYBRNAi-12 vs. FT2b-PIF4RNAi-8	FT2b-PHYBRNAi-12 vs. FT2b-PHYBRNAi-12;PIF4RNAi-7	FT2b-PIF4RNAi-8 vs. FT2b-PHYBRNAi-12;PIF4RNAi-7		ZT14	FT2b-WT vs. FT2b-PHYBRNAi-12	FT2b-WT vs. FT2b-PIF4RNAi-8	FT2b-WT vs. FT2b-PHYBRNAi-12;PIF4RNAi-7	FT2b-PHYBRNAi-12 vs. FT2b-PIF4RNAi-8	FT2b-PHYBRNAi-12 vs. FT2b-PHYBRNAi-12;PIF4RNAi-7	FT2b-PIF4RNAi-8 vs. FT2b-PHYBRNAi-12;PIF4RNAi-7
Individual P Value			0.0104325	0.560949	0.0061296	0.0450002	0.848751	0.0286445			0.323698	0.30077	0.254073	0.0450288	0.876734	0.03125			0.00577153	0.993139	0.0482716	0.00591551	0.410579	0.0492234			0.0423302	0.729094	0.0450583	0.0181433	0.9784	0.0194468			0.555491	0.0353683	0.683609	0.00767349	0.855282	0.0126385			0.0615593	0.145084	0.076262	0.00114016	0.920792	0.00156494
[truncated: 132 more columns]

## Sheet: Figure3
Figure 3b
	Days		WT/WT																														PIF4a-YFP OE3 / WT
		replicates	1	2	3	4	5	6	7	8	9	10	11	12	13	14	15	16	17	18	19	20	21	22	23	24	25	26	27	28	29	30	1	2	3	4	5	6	7	8	9	10	11	12	13	14	15	16	17
	0		3	3	3	3	3	3	3	3	3	3	3	3	3	3	3	3	3	3	3	3	3	3	3	3	3	3	3	3	3	3	3			3	3	3	3	3	3	3	3	3	3	3	3		3
	4		3	3	3	3	3	3	3	3	3	3	3	3	3	3	3	3	3	3	3	3	3	3	3	3	3	3	3	3	3	3	3	1		3	2.5	1	2	2.5	2.5	3	2.5	2.5	3	3	2.5	1	3
	7		3	3	3	3	3	3	3	3	3	3	3	3	3	3	3	3	3	3	3	3	3	3	3	3	3	3	3	3	3	3	3	1		3	2	1	1	3	2.5	2.5	2	3	2.5	3	3	1	2
	11		3	3	3	3	3	3	3	3	3	3	3	3	3	3	3	3	3	3	3	3	3	3	3	3	3	3	3	3	3	3	3	1	0.75	3	1.5	1	0.75	0.75	3	2	1	3	3	1	3	3	2.5
	20		3	3	3	3	3	3	3	3	3	3	3	3	3	3	3	3	3	3	3	3	3	3	3	3	3	3	3	3	3	3	3	0.25	0.25	3	0.75	0.25	0.75	0.25	2	0.25	0.25	2.5	2	0.25	1	2	2
	25		3	3	3	3	3	3	3	3	3	3	3	3	3	3	3	3	3	3	3	3	3	3	3	3	3	3	3	3	3	3	2.5	0	0	3	1.5	0	0	0.25	0	1	2.5	0	0	0	1	0	0
	32		3	3	3	3	3	3	3	3	3	3	3	3	3	3	3	3	3	3	3	3	3	3	3	3	3	3	3	3	3	3	1	0	0	3	0.25	0	0	0	0	0.5	2	0	0	0	0.5	0	0
	39		3	3	3	3	3	3	3	3	3	3	3	3	3	3	3	3	3	3	3	3	3	3	3	3	3	3	3	3	3	3	0	0	0	0.75	3	0	0.5	0	0	0	0	0.25	1	0	0	0	0
	46		3	3	3	3	3	3	3	3	3	3	3	3	3	3	3	3	3	3	3	3	3	3	3	3	3	3	3	3	3	3	0	0	0	0	0	0	0	0	0	0	0	0.25	0	3	0	0.5	0
Figure 3c
	FT2a		WT/WT			PIF4a-YFP OE3 / WT			P values		FT2b		WT/WT			PIF4a-YFP OE3 / WT			P values
	ZT time	replicates	1	2	3	1	2	3			ZT time	replicates	1	2	3	1	2	3
	0		0.00178155	0.00160056	0.0024033	0.00106937	0.00190292	0.00138661	0.74702		0		0.00836044	0.00913178	0.00547606	0.00213259	0.0058194	0.00350975	0.328589
	2		0.00180336	0.00252377	0.000356977	0.00101221	0.00141919	0.00389229	0.710868		2		0.00863769	0.00466716	0.00951021	0.00282241	0.00298293	0.0096206	0.529206
	4		0.00111685	0.00109677	0.0015002	0.000911816	0.00140823	0.0017106	0.942856		4		0.0107869	0.0192459	0.00553172	0.00304572	0.00671152	0.00644139	0.1032
	6		0.0013003	0.0028919	0.00332748	0.000806461	0.00122656	0.0027174	0.5318		6		0.00824159	0.0147007	0.0101435	0.00382861	0.00705244	0.00908789	0.266129
	8		0.0125773	0.00727032	0.00656828	0.00254964	0.00293196	0.00329032	0.000209		8		0.0346978	0.0281162	0.016033	0.00804432	0.00795703	0.0123672	7.6e-05
	11		0.00640255	0.0031361	0.00189081	0.00031213	0.00125284	0.0010154	0.049789		11		0.015894	0.00928288	0.00668166	0.00172003	0.00286714	0.00383557	0.05004
	14		0.0026242	0.00254361	0.00804809	0.000664904	0.00112978	0.0021163	0.039537		14		0.0107322	0.00963134	0.0224059	0.00272971	0.00449546	0.00711045	0.018476
	16		0.00769257	0.00443865	0.00340781	0.00269017	0.0010105	0.00121184	0.019507		16		0.0194583	0.0177083	0.0147781	0.0119925	0.00269297	0.00398101	0.006346
	18		0.00665617	0.00617843	0.00331986	0.0073089	0.00182632	0.00412222	0.513124		18		0.025969	0.0243572	0.0144381	0.021836	0.00507659	0.0100193	0.020954
	20		0.0135884	0.00931739	0.00532363	0.00557594	0.000712575	0.000943758	1.7e-05		20		0.0233406	0.0313126	0.0150667	0.0120081	0.00564397	0.00686908	0.000321
	22		0.00847514	0.00774276	0.00667579	0.00377911	0.00348655	0.00164459	0.002578		22		0.0296135	0.0262976	0.0216894	0.0120836	0.0149523	0.00710304	0.000509
	24		0.00401442	0.0041641	0.00314347	0.000775109	0.00138937	0.00132872	0.081321		24		0.0227615	0.016611	0.0164092	0.00206286	0.00593418	0.00343798	0.000403
[truncated: 17 more columns]

## Sheet: Figure4
Figure 4b				beta galactosidase unit					Multiple comparisons test	P Value
		Construct:	replicates	1	2				proFT1301bp+SVP vs. proFT1301bp+PIF4	0.0098
		proFT1301bp+SVL		1.46825	2.01058				proFT1301bp+SVP vs. proFT2E-box+SVP	0.0122
		proFT1301bp+PIF4a		0.18984	0.345811				proFT1301bp+SVP vs. proFT2E-box+PIF4	0.9995
		proFT2E-box+SVL		0.412773	0.294393				proFT1301bp+PIF4 vs. proFT2E-box+SVP	0.9789
		proFT2E-box+PIF4a		1.62658	1.90149				proFT1301bp+PIF4 vs.proFT2E-box+PIF4	0.0093
									proFT2E-box+SVP vs. proFT2E-box+PIF4	0.0115
Figure 4c
	Amplicon		WT/WT			PIF4a-OE3/WT			P Value
		replicates	1	2	3	1	2	3
	P1		0.0725061	0.191643	0.019734	0.376904	0.114216	0.0485	0.3647
	P2		0.0833878	0.00598119	0.139217	0.834494	0.959166	4.8186	0.0009
	P3		0.0426001	0.37324	0.126095	0.189457	1.33918	0.121274	0.0093
	P4		0.0678079	0.00921413	0.00215028	0.4105	0.530921	0.895547	0.0495
	P5		0.0200816	0.172155	0.0587974	0.190171	0.0526883	0.246044	0.6444
	P6		0.0926536	0.127899	0.0183222	0.20668	0.315458	0.0402023	0.5266
	EF1a		0.0651476	0.215796	0.118569	0.166554	0.208139	0.140867	0.6592
Figure 4d
		FT2b	proFT2E-box-8		WT_swAsp15		P Value
	ZT time	replicates	1	2	1	2
	0		88.6519	87.0483	121.199	94.1844	0.219371
	2		41.2062	56.9996	49.7356	60.7348	0.700735
	4		121.487	122.475	130.645	152.79	0.221752
	6		92.9282	103.975	59.0625	58.8856	0.0185636
	8		160.597	124.303	25.2676	22.3905	3.51067e-08
	10		19.3731	25.1998	11.9568	9.89289	0.477851
	12		74.4496	67.9476	23.865	33.2718	0.0116473
	14		73.5456	83.3926	8.05203	4.00602	8.57504e-05
	16		67.7082	63.2337	26.3744	32.4861	0.0302853
	17		68.2199	71.654	136.57	137.019	0.000224072
	18		147.39	127.448	137.9	187.313	0.121978
	20		298.615	222.164	97.7471	58.6458	3.752e-12
	22		69.968	62.2179	38.3659	33.1423	0.0649618
	24		83.648	98.9171	68.5709	74.9252	0.226393
Figure 4e
	Days		WT_swAsp15													proFT2E-box-8										P Value
		replicates	1	2	3	4	5	6	7	8	9	10	11	12	13	1	2	3	4	5	6	7	8	9	10
	35		48	53	49	48	49	51	48	52	54	48	37	52	47	45	40	44	38	39	41	40	40	40	40	0.126027
	42		67	25	73	72	71	75	72	72	69	51	69	74	65	50	59	54	59	51	56	55	55	54	53	0.0229808
	49		88	100	100	97	94	103	97	97	86	69	88	93	83	57	71	66	76	60	69	67	70	88	95	1.90138e-05
	56		98	102	108	114	112	122	120	97	84	111	110	99	108	92	83	93	82	85	60	73	76	79	59	2.57016e-06
	63		107	112	118	128	124	138	133	108	95	127	123	109	121	84	66	80	80	77	99	85	104	90	92	5.14064e-08
	70		119	124	133	143	137	157	150	120	104	143	137	122	134	90	71	84	66	84	110	91	110	102	99	8.716e-12
	78		127	134	147	156	149	173	161	124	113	157	149	133	148	94	75	89	65	90	118	98	118	106	109	1.2e-14
	84		131	140	154	160	156	177	162	124	117	162	153	135	154	96	79	92	66	94	123	102	120	108	109	2e-15
	91		133	146	160	160	159	177	162	124	117	162	154	135	155	96	79	94	67	96	124	107	120	108	109	1e-15
	98		133	149	161	160	160	177	162	124	117	162	154	135	155	96	79	94	72	97	125	107	120	108	109	2e-15
	104		133	149	163	160	160	177	162	124	117	162	154	135	155	96	79	94	72	97	125	107	120	108	109	2e-15
	111		133	149	163	160	160	177	162	124	117	162	154	135	155	96	79	94	72	97	125	107	120	108	109	2e-15
Figure 4f
	Days		LD21_swAsp15													proFT2E-box-8										P Value
		replicates	1	2	3	4	5	6	7	8	9	10	11	12	13	1	2	3	4	5	6	7	8	9	10
	0		3	3	3	3	3	3	3	3	3	3	3	3	3	3	3	3	3	3	3	3	3	3	3	Not Applicable
	7		3	3	3	3	3	3	3	3	3	3	3	3	3	3	3	3	3	3	3	3	3	3	3	Not Applicable
	14		2	3	3	2	3	2	3	3	3	3	3	3	3	3	3	3	3	3	3	3	3	3	3	0.72693
	21		1.5	2	2.5	1	3	1	0.75	2	2.5	3	2.5	2	3	2.5	2.5	2.5	2	3	3	3	2.5	2.5	2	0.00667742
	28		1	2	1.5	0.5	1	0.5	0.5	1	1	0.5	0.5	0.5	0.5	2	2	2.5	2.5	2	2	2	1	1	0.75	2.96542e-09
	35		0.75	1.5	1	0.5	0.5	0.5	0.25	0.75	0.75	0.5	0.5	0.5	0.5	0.75	0.75	1.5	1.5	1.5	1	2	0.75	0.5	0.5	0.0361071
	42		0.5	0.75	1.5	0.25	0.5	0.25	0	0.75	0.5	0.5	0.25	0.25	0.25	0.5	0.75	0.75	0.75	1	0.5	1	0.5	0.5	0.25	0.956967

## Sheet: Figure5
Figure 5a
	Days		WT/WT(21C)												PIF4a-YFP OE3 / WT (21C)												P Value
		replicates	1	2	3	4	5	6	7	8	9	10	11	12	1	2	3	4	5	6	7	8	9	10	11	12
	0		3	3	3	3	3	3	3	3	3	3	3	3	3	3	3	3	3	3	3	3	3	3	3	3	Not Applicable
	7		3	3	3	3	3	3	3	3	3	3	3	3	2.5	2.5	3	3	3	2.5	3	2.5	2.5	2	3	3	0.0314995
	11		3	3	3	3	3	3	3	3	3	3	3	3	2	1.5	2.5	2.5	3	2	3	2	2	1.5	2.5	3	3.04133e-07
	15		3	2.5	3	3	3	3	2.5	1.5	3	3	3	2	1	1	1.5	2	2	1.5	1.5	1	0.75	1	1.5	2	8.29251e-07
	18		3	2	3	2.5	2.5	2.5	2	1	2.5	2.5	2.5	1.5	1	0.75	0.75	1	1.5	1	1	0.75	0.5	0.5	1	0.75	1.1948e-06
	21		2	1.5	1.5	3	2.5	1.5	0.75	1	2.5	1.5	1.5	1	0.5	0.5	0.5	0.75	0.75	0.5	0.75	0.5	0.5	0.5	0.5	0.5	4e-15
	25		1.5	0.75	0.75	2	2	0.5	0.75	0.5	1.5	0.75	0.75	0.5	0.25	0	0.5	0.5	0.5	0.5	0.5	0.5	0.25	0.25	0.25	0.5	2.76786e-06
	29		2	0.25	0.25	1.5	1	0.25	0.25		0.5	0.75	0.5	0.25	0	0	0.25	0.5	0.25	0.25	0.25	0.25	0	0	0.25	0	0.000228761
	33		1.5	0	0	1	0.75	0.25	0		0.25	0.25	0.25	0	0	0	0	0.25	0	0	0.25	0	0	0	0	0	0.0130501
	37		0.75	0	0	0.5		0	0		0	0	0	0	0	0	0	0	0	0	0	0	0	0	0	0	0.377823
	41		0.25	0	0	0.25		0	0		0	0	0	0	0	0	0	0	0	0	0	0	0	0	0	0	0.724107
	45		0	0	0	0		0	0		0	0	0	0	0	0	0	0	0	0	0	0	0	0	0	0	Not Applicable
Figure 5b
	Days		WT/WT(15C)												PIF4a-YFP OE3 / WT (15C)										P Value
		replicates	1	2	3	4	5	6	7	8	9	10	11	12	1	2	3	4	5	6	7	8	9	10
	7		3	3	3	3	3	3	3	3	3	3	3	3	3	3	3	3	3	3	3	3	3	3	Not Applicable
	11		3	3	3	3	3	3	3	3	3	3	3	3	3	3	3	3	3	3	3	3	3	3	Not Applicable
	15		3	3	3	3	3	3	3	3	3	3	3	3	3	3	3	3	3	3	3	3	3	3	Not Applicable
	18		3	3	3	2.5	2.5	3	3	3	3	3	3	3	2.5	2.5	3	2.5	3	3	3	3	3	3	0.396416
	21		2.5	3	3	2	2.5	3	2.5	3	2.5	2.5	3	2.5	2	2.5	2.5	2	2.5	2.5	2	2.5	2.5	2.5	7.18881e-05
	25		2.5	2.5	2	1.5	2	2	2	2	2	1.5	2	2	2	1	1.5	2	2	1.5	1	2	2	2	0.000165382
	29		2	1.5	1.25	1	1	2	1.5	1.5	1	1	1.5	1	1	1	1	1.5	1	1	1	1	1	1	0.000134734
	33		1	1	0.825	0.75	0.75	1.5	1	1	0.75	0.75	0.75	0.75	0.5	0.5	0.75	0.5	0.75	0.75	0.5	0.75	0.75	0.5	0.000490469
	37		0.75	0.5	0.5	0.5	0.75	0.75	0.75	0.75	0.75	0.5	0.5	0.25	0.25	0.25	0.25	0.25	0.5	0.25	0.25	0.5	0.5	0.25	0.000445573
	41		0.5	0.25	0.25	0.25	0.25	0.25	0.5	0.5	0.5	0.25	0.25	0	0	0	0	0	0.25	0	0	0.25	0.25	0	0.00272547
	45		0.25	0	0	0	0.25	0.25	0.25	0.25	0.25	0	0	0	0	0	0	0	0	0	0	0	0	0	0.112441
Figure 5c
	PIF4a		PHYBRNAi-12-LD21C			WT-LD21C			PHYBRNAi-12-LD15C			WT-LD15C
	ZT time	replicates	1	2	3	1	2	3	1	2	3	1	2	3
	2		1.0529	1.80239	1.31143	1.78142	2.46132	1.56983	0.843629	0.880135	1.17659	0.977825	0.971723	1.31644
	4		0.907236	0.837248	1.33166	1.86567	1.3018	2.87729	0.854436	0.644513	0.965051	0.782932	0.795425	1.21076
	6		0.719119	1.01519	0.74835	1.49278	1.68394	1.9837	0.712	1.04205	0.679858	0.675584	0.828543	0.831441
	8		0.584234	0.758424	0.542895	0.868396	1.03865	1.20382	0.499368	0.525802	0.601155	0.597484	1.08693	0.993568
	11		0.58941	0.466604	0.619754	1.13626	0.968503	1.06552	0.474798	0.311964	0.575543	0.711606	0.548122	0.695787
	14		0.53628	0.940869	0.80046	1.0836	0.960525	1.26633	0.505882	0.791494	0.727928	1.18607	1.22667	0.794226
	16.5		0.824156	0.643332	0.848705	1.48095	1.20065	1.49987	0.640275	0.536151	0.874782	1.18321	0.798302	1.50431
	18.5		0.644776	0.890967	0.695248	1.75917	1.19112	2.09492	0.558953	1.03634	0.418431	0.9357	0.898314	1.62954
	20.5		0.811719	0.871973	1.07043	1.26145	2.84572	2.45295	0.688069	0.615248	0.927846	1.0304	0.480222	1.07392
	22		1.21243	1.44211	0.873923	1.73908	2.38648	2.21171	0.905819	1.02602	1.71247	0.821918	0.679435	1.28649
	24		0.94905	1.13567	0.992484	2.0534	2.32022	2.15578	0.724001	0.966169	0.821543	0.619609	0.818218	1.36632
Uncorrected Fisher's LSD		ZT2	PHYBRNAi-12_LD21vs. WT_LD21	PHYBRNAi-12_LD21vs. PHYBRNAi_LD15	PHYBRNAi-12_LD21vs. WT_LD215	WT_LD21vs. PHYBRNAi_LD15	WT_LD21vs. WT_LD215	PHYBRNAi_LD15 vs. WT_LD215		ZT4	PHYBRNAi-12_LD21vs. WT_LD21	PHYBRNAi-12_LD21vs. PHYBRNAi_LD15	PHYBRNAi-12_LD21vs. WT_LD215	WT_LD21vs. PHYBRNAi_LD15	WT_LD21vs. WT_LD215	PHYBRNAi_LD15 vs. WT_LD215		ZT6	PHYBRNAi-12_LD21vs. WT_LD21	PHYBRNAi-12_LD21vs. PHYBRNAi_LD15	PHYBRNAi-12_LD21vs. WT_LD215	WT_LD21vs. PHYBRNAi_LD15	WT_LD21vs. WT_LD215	PHYBRNAi_LD15 vs. WT_LD215		ZT8	PHYBRNAi-12_LD21vs. WT_LD21	PHYBRNAi-12_LD21vs. PHYBRNAi_LD15	PHYBRNAi-12_LD21vs. WT_LD215	WT_LD21vs. PHYBRNAi_LD15	WT_LD21vs. WT_LD215	PHYBRNAi_LD15 vs. WT_LD215		ZT11	PHYBRNAi-12_LD21vs. WT_LD21	PHYBRNAi-12_LD21vs. PHYBRNAi_LD15	PHYBRNAi-12_LD21vs. WT_LD215	WT_LD21vs. PHYBRNAi_LD15	WT_LD21vs. WT_LD215	PHYBRNAi_LD15 vs. WT_LD215		ZT14	PHYBRNAi-12_LD21vs. WT_LD21	PHYBRNAi-12_LD21vs. PHYBRNAi_LD15	PHYBRNAi-12_LD21vs. WT_LD215	WT_LD21vs. PHYBRNAi_LD15	WT_LD21vs. WT_LD215	PHYBRNAi_LD15 vs. WT_LD215
Individual P Value			0.0258972	0.08472	0.218208	0.000127113	0.00071755	0.615918			9.61409e-05	0.401604	0.693654	3.83868e-06	2.21254e-05	0.655512			0.00039208	0.946638	0.839979	0.000311703	0.000194717	0.892606			0.0951304	0.722007	0.278225	0.0439433	0.552693	0.151177			0.0425736	0.667093	0.70104	0.0146789	0.0979635	0.416269			0.158536	0.729129	0.204049	0.0802791	0.887023	0.107315
Figure 5d
Figure 5e
															LD21C			LD15C			P Value
													ZT time	replicates	1	2	3	1	2	3
													0		0.635073	0.61981	0.532704	0.561225	0.467074	1.12839	0.587697
													4		1.45762	1.07022	0.88286	0.654238	0.647982	0.650621	0.045409
													8		2.76272	2.43612	2.23938	1.03988	1.0804	1.23815	0.001159
													12		2.70037	2.56666	1.85945	0.969123	0.987275	0.734087	0.005656
													16		0.826548	0.904587	0.878952	0.617817	0.488018	0.630493	0.004646
													18		0.555642	0.564786	0.669528	0.655416	0.495517	0.562567	0.688157
													21		0.789304	0.909901	0.963857	0.969258	0.988825	1.16159	0.129789
													24		0.459035	0.497678	0.439512	0.479847	0.686477	0.64824	0.101177
Figure 5f
				LD21C			LD15C			P Value
		ZT time	replicates	1	2	3	1	2	3
		0		1.95617	1.6919	1.83156	2.28348	2.71647	3.86992	0.077961
		4		1.78661	5.13043	2.04889	3.8084	3.47999	3.72093	0.561815
		8		1.91648	1.99598	2.51081	5.36723	3.95018	4.11497	0.008518
		12		2.81504	2.42541	2.68212	3.49467	3.75797	3.90534	0.002885
		16		1.45051	1.86624	2.45905	4.35583	5.80116	4.33901	0.006817
		18		2.00235	5.39339	3.55948	4.75973	3.81299	2.9827	0.865286
		21		1.56173	1.87762	3.63301	3.77698	4.04128	2.75402	0.196908
		24		2.72537	2.04255	2.87465	3.19741	2.64531	2.39031	0.603676
[truncated: 35 more columns]

## Sheet: Figure6
Figure 6a
													21C			15C			P values
											Time in Red	replicates	1	2	3	1	2	3
											0		2.74196	2.94979	3.18161	3.2669	2.56275	3.33703	0.649752
											10		2.79019	2.33127	2.23952	2.51504	2.3105	2.16214	0.564111
											30		0.73516	1.13349	1.24106	1.49714	1.14662	0.979295	0.42987
											60		1.15119	1.49071	1.29605	0.992912	0.787828	0.767229	0.043432
Figure 6b										Figure 6c
Figure 6d

## Sheet: FigureS1
Figure S1a
	PHYB1		WT-LD21C			PHYBRNAi-12-LD21C			WT-LD15C			PHYBRNAi-12-LD15C
	ZT time	replicates	1	2	3	1	2	3	1	2	3	1	2	3
	2		0.00839718	0.00791112	0.00524029	0.00531109	0.00565718	0.00249123	0.0112553	0.0112684	0.019789	0.00263124	0.00385357	0.00456341
	4		0.00900986	0.00487158	0.0116484	0.00419428	0.0023848	0.0021041	0.0268398	0.0140336	0.0183675	0.00537656	0.00347452	0.00445243
	6		0.00757118	0.00854422	0.0143638	0.00497652	0.00429645	0.00279686	0.00838232	0.0247043	0.0178737	0.00447442	0.00448991	0.00356586
	8		0.012022	0.0124873	0.0119456	0.00320636	0.00272598	0.00230281	0.0107259	0.0278026	0.0193917	0.00371858	0.00403366	0.00386481
	11		0.0194678	0.00706178	0.00829352	0.00335716	0.00404949	0.00392265	0.0193252	0.017868	0.0203324	0.00303951	0.00606622	0.00250187
	14		0.00848636	0.00768198	0.00728932	0.00476235	0.00236649	0.00467559	0.0111878	0.0144641	0.0150892	0.00566668	0.00505245	0.00656129
	16.5		0.0154683	0.0105144	0.00903542	0.00434147	0.00767057	0.00390968	0.0128534	0.00451024	0.0235819	0.00700215	0.00580628	0.00448086
	18.5		0.0199692	0.00973856	0.0100787	0.00187036	0.00425414	0.00536705	0.0076958	0.00616377	0.018155	0.00621425	0.00232291	0.00381213
	20.5		0.0152173	0.0205536	0.0155423	0.00559421	0.00305947	0.00215492	0.0136835	0.0110594	0.0190814	0.00549703	0.00464666	0.00495101
	22		0.0137575	0.00682876	0.00738195	0.00207625	0.0019663	0.00247266	0.00786839	0.0167122	0.0141848	0.00173991	0.00263384	0.00682977
	24		0.00786961	0.0128346	0.00927812	0.00355843	0.00471751	0.00401732	0.0117221	0.0097161	0.0204671	0.00418975	0.00163975	0.00496851
Uncorrected Fisher's LSD		ZT2	WT-LD21 vs. PHYBRNAi-12-LD21	WT-LD21 vs. WT-LD15	WT-LD21 vs. PHYBRNAi-12-LD15	PHYBRNAi-12-LD21 vs. WT-LD15	PHYBRNAi-12-LD21 vs. PHYBRNAi-12-LD15	WT-LD15 vs. PHYBRNAi-12-LD15		ZT4	WT-LD21 vs. PHYBRNAi-12-LD21	WT-LD21 vs. WT-LD15	WT-LD21 vs. PHYBRNAi-12-LD15	PHYBRNAi-12-LD21 vs. WT-LD15	PHYBRNAi-12-LD21 vs. PHYBRNAi-12-LD15	WT-LD15 vs. PHYBRNAi-12-LD15		ZT6	WT-LD21 vs. PHYBRNAi-12-LD21	WT-LD21 vs. WT-LD15	WT-LD21 vs. PHYBRNAi-12-LD15	PHYBRNAi-12-LD21 vs. WT-LD15	PHYBRNAi-12-LD21 vs. PHYBRNAi-12-LD15	WT-LD15 vs. PHYBRNAi-12-LD15		ZT8	WT-LD21 vs. PHYBRNAi-12-LD21	WT-LD21 vs. WT-LD15	WT-LD21 vs. PHYBRNAi-12-LD15	PHYBRNAi-12-LD21 vs. WT-LD15	PHYBRNAi-12-LD21 vs. PHYBRNAi-12-LD15	WT-LD15 vs. PHYBRNAi-12-LD15		ZT11	WT-LD21 vs. PHYBRNAi-12-LD21	WT-LD21 vs. WT-LD15	WT-LD21 vs. PHYBRNAi-12-LD15	PHYBRNAi-12-LD21 vs. WT-LD15	PHYBRNAi-12-LD21 vs. PHYBRNAi-12-LD15	WT-LD15 vs. PHYBRNAi-12-LD15		ZT14	WT-LD21 vs. PHYBRNAi-12-LD21	WT-LD21 vs. WT-LD15	WT-LD21 vs. PHYBRNAi-12-LD15	PHYBRNAi-12-LD21 vs. WT-LD15	PHYBRNAi-12-LD21 vs. PHYBRNAi-12-LD15	WT-LD15 vs. PHYBRNAi-12-LD15
Individual P Value			0.377048	0.0250868	0.252239	0.00211831	0.791892	0.000916397			0.0678089	0.000374933	0.183071	2.98762e-07	0.613342	2.4462e-06			0.0463655	0.0270775	0.0519792	4.94951e-05	0.959815	5.96627e-05			0.00262042	0.0206955	0.00773199	4.47504e-07	0.711391	2.0782e-06			0.0115809	0.0145852	0.0125673	2.17973e-06	0.9757	2.46738e-06			0.204249	0.0611093	0.499551	0.00205915	0.549365	0.0116943
	PHYB2		WT-LD21C			PHYBRNAi-12-LD21C			WT-LD15C			PHYBRNAi-12-LD15C
	ZT time	replicates	1	2	3	1	2	3	1	2	3	1	2	3
	2		0.0252524	0.0268951	0.0249222	0.0225935	0.0153916	0.0134761	0.0331713	0.029303	0.0452338	0.0128717	0.0131311	0.0162785
	4		0.0304646	0.0231689	0.0217438	0.0165024	0.0160794	0.0137996	0.0377902	0.029111	0.0517489	0.0172264	0.0106537	0.0145711
	6		0.0219513	0.0240924	0.0247178	0.013391	0.00792751	0.00713481	0.0253898	0.0358958	0.0267561	0.0153026	0.015363	0.0134748
	8		0.0372397	0.0331052	0.0313478	0.0128017	0.00976057	0.00680049	0.0257626	0.045253	0.0314635	0.0140482	0.0106738	0.0110548
	11		0.0317316	0.0197322	0.0252495	0.0128006	0.0124306	0.00923924	0.0367261	0.0274687	0.0249038	0.0105698	0.00906216	0.00810681
	14		0.0419464	0.0188915	0.0266638	0.00978785	0.00863465	0.00941901	0.022933	0.024102	0.0256688	0.00998454	0.0120709	0.0124454
	16.5		0.0275238	0.0346388	0.0312054	0.0121084	0.00982393	0.00800624	0.0216817	0.0209725	0.0369143	0.0151835	0.0100022	0.0104386
	18.5		0.026428	0.0262509	0.0339447	0.00950613	0.00711693	0.00862925	0.0270041	0.0218538	0.0249922	0.0104196	0.0119242	0.0077689
	20.5		0.0263708	0.026884	0.0253531	0.00670631	0.00827331	0.0069665	0.0267196	0.0231932	0.0280379	0.0100139	0.0101481	0.00812193
	22		0.0201257	0.0265728	0.0260607	0.00767992	0.00739151	0.00617329	0.0291293	0.030213	0.0228723	0.00682294	0.00500201	0.00948197
	24		0.039355	0.0242556	0.0235684	0.00839738	0.0107351	0.00809041	0.0255719	0.024807	0.0274486	0.00898423	0.0101782	0.00964808
Uncorrected Fisher's LSD		ZT2	WT-LD21 vs. PHYBRNAi-12-LD21	WT-LD21 vs. WT-LD15	WT-LD21 vs. PHYBRNAi-12-LD15	PHYBRNAi-12-LD21 vs. WT-LD15	PHYBRNAi-12-LD21 vs. PHYBRNAi-12-LD15	WT-LD15 vs. PHYBRNAi-12-LD15		ZT4	WT-LD21 vs. PHYBRNAi-12-LD21	WT-LD21 vs. WT-LD15	WT-LD21 vs. PHYBRNAi-12-LD15	PHYBRNAi-12-LD21 vs. WT-LD15	PHYBRNAi-12-LD21 vs. PHYBRNAi-12-LD15	WT-LD15 vs. PHYBRNAi-12-LD15		ZT6	WT-LD21 vs. PHYBRNAi-12-LD21	WT-LD21 vs. WT-LD15	WT-LD21 vs. PHYBRNAi-12-LD15	PHYBRNAi-12-LD21 vs. WT-LD15	PHYBRNAi-12-LD21 vs. PHYBRNAi-12-LD15	WT-LD15 vs. PHYBRNAi-12-LD15		ZT8	WT-LD21 vs. PHYBRNAi-12-LD21	WT-LD21 vs. WT-LD15	WT-LD21 vs. PHYBRNAi-12-LD15	PHYBRNAi-12-LD21 vs. WT-LD15	PHYBRNAi-12-LD21 vs. PHYBRNAi-12-LD15	WT-LD15 vs. PHYBRNAi-12-LD15		ZT11	WT-LD21 vs. PHYBRNAi-12-LD21	WT-LD21 vs. WT-LD15	WT-LD21 vs. PHYBRNAi-12-LD15	PHYBRNAi-12-LD21 vs. WT-LD15	PHYBRNAi-12-LD21 vs. PHYBRNAi-12-LD15	WT-LD15 vs. PHYBRNAi-12-LD15		ZT14	WT-LD21 vs. PHYBRNAi-12-LD21	WT-LD21 vs. WT-LD15	WT-LD21 vs. PHYBRNAi-12-LD15	PHYBRNAi-12-LD21 vs. WT-LD15	PHYBRNAi-12-LD21 vs. PHYBRNAi-12-LD15	WT-LD15 vs. PHYBRNAi-12-LD15
Individual P Value			0.0245304	0.0074915	0.00253482	2.61474e-06	0.414322	8.39244e-08			0.0112103	0.00021114	0.00416941	5.67706e-09	0.726312	1.16259e-09			0.000284892	0.126191	0.0195448	7.6811e-07	0.164553	0.000173319			5.53982e-09	0.944141	6.94547e-08	4.0413e-09	0.568049	5.11717e-08			0.000290682	0.271489	3.31562e-05	4.67496e-06	0.549086	3.96055e-07			7.47888e-07	0.189539	8.3114e-06	0.00012775	0.553375	0.000971998
Figure S1b
			WT-LD21C						PHYBRNAi-12-LD21C			P Value
	day	replicates	1	2	3	4	5	6	1	2	3
	7		13	12	14	9	11.5	7.5	15	13	15	0.411998
	14		21	18	22	15	17	13	25	23	25	0.0864654
	21		28	24	30	22	27	19	40	35	39	0.00111812
	28		39	32	39	31	36	29	57	53	58	6.2622e-05
	35		48	40	48	39	45	41	78	74	79	5.16545e-06
	42		58	49	57	48	53	50	98	94	100	3.36321e-06
	49		67	54	63	54	60	57	116	114	117	4.19553e-07
	56		75.5	60.5	73	59.5	65	67.5	136.5	139	138	3.99955e-07
	63		83	64	75	65	70	77	154	158	156	1.34126e-07
	70		91	68	78	71	75	87	173	185	175	2.34532e-06
	77		95	71	79	76	78	94	185	200	200	1.86398e-05
			WT-LD15C										PHYBRNAi-12-LD15C								P Value
	day	replicates	1	2	3	4	5	6	7	8	9	10	1	2	3	4	5	6	7	8
	1		21	18	17	22	28	21	19	18	13	19	37	25	28	32	33	33	34	29	1.00606e-05
	7		28	22	23	25	36	26	24	21	16	24	48	32	36	39	41	43	40	36	1.35665e-05
	14		32	28	29	31	42	31	30	26	21	30	61	39	45	47	53	56	49	46	1.87253e-05
	21		38	33	35	36	49	37	36	32	26	38	71	48	53	56	65	66	59	56	7.85268e-06
	28		44	38	41	40	54	42	41	37	32	44	83	59	64	65	78	78	70	70	1.63147e-06
	35		49	44	46	44	61	47	48	42	38	50	91	68	74	74	89	89	80	79	5.01517e-07
	42		54	51	52	49	65	53	53	47	44	56	101	77	82	83	100	99	91	88	5.64791e-07
	49		59.5	57.5	59.5	53.6	71	59	61	53	51	62.6	108	86	90	92	109	108	100	99	2.06711e-07
	56		66	64	66	60.1	77.5	65.5	67.5	59.5	57.5	69.1	117	95	99.5	100.5	120.4	118.4	112.5	112	2.47994e-07
	63		73	70	76	65	84	73	74	63	67	76	122	104	110	112	130	128	120	122	3.82107e-08
	70		78	76	80	70	89	78	80	67	72	82	122	113	115	114	135	134	128	132	4.50679e-08
	77		85	82	87	74	95	85	86	72	81	89	122	120	118	115	138	136	133	137	1.07151e-07
	84		90	88	92	79	99	90	92	76	87	94	122	121	120	115	138	136	133	142	6.20809e-07
	91		96	94	99	84	104	97	100	81	95	101	122	121	120	115	138	136	133	142	3.475e-06
Figure S1c
			WT-LD15C												PHYBRNAi-12-LD15C								P Value
	day	replicates	1	2	3	4	5	6	7	8	9	10	11	12	1	2	3	4	5	6	7	8
	21		3	3	3	3	3	3	3	3	3	3	3	3	3	3	3	3	3	3	3	3	Not Applicable
	28		3	3	3	3	3	3	3	3	3	3	3	3	3	3	3	3	3	3	3	3	Not Applicable
	35		3	3	3	3	3	3	3	3	3	3	3	3	3	3	3	3	3	3	3	3	Not Applicable
	42		3	3	3	3	3	3	3	3	3	3	3	3	3	3	3	2.5	3	3	3	3	0.350617
	49		3	3	3	3	3	3	3	3	3	3	3	3	2.5	2.5	3	2	2.5	3	3	3	0.0491737
	56		3	3	3	3	3	3	3	3	3	3	3	3	2.5	2.5	2.5	2	2.5	3	3	3	0.0199421
	63		3	3	3	3	3	3	3	3	3	3	3	3	2	2.5	2.5	2	2.5	3	3	3	0.0209376
	70		3	3	3	3	3	3	3	3	3	3	3	3	1	2.5	2.5	1.5	2.5	2.5	2.5	2.5	0.00613395
	77		3	3	3	3	3	3	3	3	3	3	3	3	0.75	2	2	1	2	2	2	2	0.000230882
	84		3	3	3	3	3	3	3	3	3	3	3	3	0.25	1.5	1	0.75	1	1	1	2	1.38621e-05
	91		3	3	3	3	3	3	3	3	3	3	3	3	0	1	0.5	0.5	0.5	0.5	0.5	1	1.18099e-07
	98		3	3	3	3	3	3	3	3	3	3	3	3	0	0.5	0.5	0.25	0.25	0.25	0.25	0.5	9.60263e-10
	105		3	3	3	3	3	3	3	3	3	3	3	3	0	0.25	0.25	0	0	0	0	0.25	6.28825e-11
Figure S1d
			WT-SD21C									PHYB2 OE1-SD21C						P Value
	day	replicates	1	2	3	4	5	6	7	8	9	1	2	3	4	5	6
	0		3	3	3	3	3	3	3	3	3	3	3	3	3	3	3	Not Applicable
	8		3	3	3	3	3	3	3	3	3	3	3	3	3	3	3	Not Applicable
	12		3	3	3	3	3	3	3	3	3	3	3	3	3	3	3	Not Applicable
	16		3	3	3	3	3	3	3	3	3	3	3	3	3	3	3	Not Applicable
	20		2	2.5	2	3	3	2.5	2.5	3	3	3	3	3	3	2.5	3	0.164634
	24		1	3	1	3	2	1.5	2	2	3	3	2.5	3	3	2	2.5	0.00569679
	28		0.75	2.5	0.75	3	1	1	1	1	2	3	2	3	3	1.5	2	1.34454e-05
	32		0.5	1.5	0.5	1.5	0.5	0.5	0.5	0.5	0.75	3	1	2.5	3	0.75	1	5.49731e-07
	36		0.25	1	0.25	0.75	0.25	0.5	0.25	0.25	0.5	3	0.75	2	3	0.5	0.75	5.98716e-08
	40		0.25	0.5	0.25	0.5	0.25	1	0.25	0.25	0.5	2.5	0.5	2	3	0.5	0.5	1.36221e-06
	44		0.25	0.5	0.25	0.25	0.25	0.75	0.25	0.25	0.25	2	0.5	1.5	2.5	0.25	0.25	0.000178334
	48		0.25	0.25	0.25	0.25	0	0.75	0.25	0.25	0.25	1	0.25	1	2	0.25	0.25	0.0198249
	52		0	0.25	0	0.25	0	0.25	0.25	0	0	0.75	0.25	0.75	1.5	0.25	0	0.0321608
	56		0	0	0	0	0	0	0	0	0	0.5	0	0.5	0.75	0	0	0.184609
	60		0	0	0	0	0	0	0	0	0	0.25	0	0.5	0.5	0	0	0.342931
	64		0	0	0	0	0	0	0	0	0	0	0	0.25	0.25	0	0	0.704229
	68		0	0	0	0	0	0	0	0	0	0	0	0	0.25	0	0	0.849444
Figure S1e
			WT-SD15C									PHYB2 OE1-SD15C									P Value
	day	replicates	1	2	3	4	5	6	7	8	9	1	2	3	4	5	6	7	8	9
	0		3	3	3	3	3	3	3	3	3	3	3	3	3	3	3	3	3	3	Not Applicable
	8		3	3	3	3	3	3	3	3	3	3	3	3	3	3	3	3	3	3	Not Applicable
	12		3	3	3	3	3	3	3	3	3	3	3	3	3	3	3	3	3	3	Not Applicable
	16		3	3	3	3	3	3	3	3	3	3	3	3	3	3	3	3	3	3	Not Applicable
	20		3	3	3	3	3	3	3	3	3	3	3	3	3	3	3	3	3	3	Not Applicable
	24		3	3	2.5	3	3	3	3	3	3	3	3	3	3	3	3	3	3	3	0.346594
	28		2.5	3	1.5	2	2.5	2	2	2	2.5	2.5	2.5	2.5	3	2.5	2	3	2	2.5	0.160676
	32		2	2.5	1	1.5	2	1.5	1.5	1	2	2	2	2.5	2	2	1.5	2	1.5	2	0.176515
	36		1	2	1	1	2	1	1	1	2	1.5	1	2	2	1	1	2	1	2	0.489672
	40		1	1	0.5	0.25	0.75	0.75	0.75	0.75	1	1	1	2	1.25	0.25	0.25	2	0.75	1	0.207511
	44		0.75	0.75	0.25	0.25	0.25	0.5	0.5	0.5	0.75	0.5	0.5	1.5	0.75	0	0	1.5	0.5	0.5	0.493907
	48		0.25	0.5	0	0	0.25	0.25	0.25	0.25	0.25	0.25	0.25	1	0.25	0	0	1	0.25	0.25	0.328012
	52		0.25	0.25	0	0	0	0	0.25	0	0	0	0.25	0.75	0.25	0	0	0.75	0.25	0.25	0.0935454
	56		0	0.25	0	0	0	0	0	0	0	0	0	0.5	0.25	0	0	0.75	0	0.25	0.112289
	60		0	0.25	0	0	0	0	0	0	0	0	0	0.5	0.25	0	0	0.5	0	0	0.186976
	64		0	0	0	0	0	0	0	0	0	0	0	0.25	0	0	0	0.5	0	0	0.195016
	68		0	0	0	0	0	0	0	0	0	0	0	0.25	0	0	0	0.25	0	0	0.16902
Figure S1f
			WT-SD21C										PHYBRNAi-12-SD21C												P Value
	day	replicates	1	2	3	4	5	6	7	8	9	10	1	2	3	4	5	6	7	8	9	10	11	12
	0		3	3	3	3	3	3	3	3	3	3	3	3	3	3	3	3	3	3	3	3	3	3	Not Applicable
	4		3	3	3	3	3	3	3	3	3	3	3	3	3	3	3	3	3	3	3	3	3	3	Not Applicable
	7		3	3	3	3	3	3	3	3	3	3	3	3	3	3	3	3	3	3	3	3	3	3	Not Applicable
	11		3	3	3	3	3	3	3	3	3	3	2.5	3	2.5	2.5	2.5	2.5	2.5	2.5	2.5	3	2.5	3	0.0001294
	14		3	3	3	3	3	3	3	3	3	3	2	2.5	2	1.5	2	1.5	2	2.5	2	2	2	2	1.8169e-07
	17		3	3	3	3	3	3	3	3	3	3	1	1	1	0.75	0.75	0.75	1	1.5	1.5	1	1	1	1.6968e-11
	21		3	2.5	2.5	2.5	3	2.5	2.5	2.5	3	3	0.75	0.5	0.75	0.5	0.25	0.5	0.5	0.75	0.75	0.75	0.75	0.75	9.0513e-13
	25		2.5	2	2	2	2	2	2	2	2	2.5	0.5	0.5	0.5	0.25	0	0.25	0.5	0.5	0.75	0.5	0.5	0.5	1.225e-13
	28		1	1.5	1.5	1	1.5	1	1	1	1	1	0.25	0.25	0.25	0.25	0	0.25	0.25	0.25	0.5	0.25	0.25	0.25	1.4665e-07
	31		1	0.75	1	0.75	1	0.75	0.75	0.75	0.75	0.75	0.25	0.25	0	0	0	0	0	0.25	0.25	0.25	0	0.25	3.6625e-11
	35		0.75	0.75	0.75	0.75	0.75	0.5	0.5	0.75	0.75	0.75	0	0	0	0	0	0	0	0.25	0	0	0	0	1.5687e-11
	39		0.75	0.75	0.5	0.75	0.5	0.25	0.5	0.5	0.75	0.75	0	0	0	0	0	0	0	0	0	0	0	0	1.8012e-06
	42		0.75	0.75	0.5	0.5	0.5	0.25	0.25	0.25	0.75	0.75	0	0	0	0	0	0	0	0	0	0	0	0	3.3814e-05
	46		0.5	0.5	0.25	0.5	0.25	0	0.25	0	0.5	0.5	0	0	0	0	0	0	0	0	0	0	0	0	0.00074562
	50		0.5	0.25	0	0.25	0	0	0	0	0.5	0.25	0	0	0	0	0	0	0	0	0	0	0	0	0.0248463
	54		0.25	0	0	0	0	0	0	0	0.25	0	0	0	0	0	0	0	0	0	0	0	0	0	0.167851
	57		0	0	0	0	0	0	0	0	0	0	0	0	0	0	0	0	0	0	0	0	0	0	Not Applicable
	60		0	0	0	0	0	0	0	0	0	0	0	0	0	0	0	0	0	0	0	0	0	0	Not Applicable
Figure S1g
			WT-SD15C																PHYBRNAi-12-SD15C																		P Value
	day	replicates	1	2	3	4	5	6	7	8	9	10	11	12	13	14	15	16	1	2	3	4	5	6	7	8	9	10	11	12	13	14	15	16	17	18
	0		3	3	3	3	3	3	3	3	3	3	3	3	3	3	3	3	3	3	3	3	3	3	3	3	3	3	3	3	3	3	3	3	3	3	Not Applicable
	4		3	3	3	3	3	3	3	3	3	3	3	3	3	3	3	3	3	3	3	3	3	3	3	3	3	3	3	3	3	3	3	3	3	3	Not Applicable
	7		3	3	3	3	3	3	3	3	3	3	3	3	3	3	3	3	3	3	3	3	3	3	3	3	3	3	3	3	3	3	3	3	3	3	Not Applicable
	11		3	3	3	3	3	3	3	3	3	3	3	3	3	3	3	3	3	3	3	3	3	3	3	3	3	3	3	3	3	3	3	3	3	3	Not Applicable
	14		3	3	3	3	3	3	3	3	3	3	3	3	3	3	3	3	3	3	3	3	3	3	3	3	3	3	3	3	3	3	3	3	3	3	Not Applicable
	17		3	3	3	3	3	3	3	3	3	3	3	3	3	3	3	3	3	3	3	3	3	3	3	2.5	2.5	3	3	3	3	3	3	3	3	3	Not Applicable
	21		3	3	3	3	3	3	3	3	3	3	3	3	3	3	3	3	3	2.5	2.5	2.5	2.5	3	3	2	2	3	3	2.5	2.5	3	2.5	3	2.5	3	0.163139
	25		2.5	3	3	3	3	3	3	3	3	3	3	3	3	3	3	2.5	2.5	2.5	2.5	2	2.5	2.5	2	1.5	1.5	2.5	2.5	1.5	2	2.5	2	2.5	2.5	3	0.000710327
	28		2	2.5	3	2.5	3	3	2.5	2.5	2.5	3	3	2.5	2.5	3	2.5	2	1.5	1.5	1	1.5	1	1	1	1	1	1.5	2	1	1	2	1.5	1.5	2	2	2.24085e-06
	31		1.5	2	2	2	3	2.5	2	2	2	2.5	2.5	2	2.5	2	2	2	0.5	0.75	0.5	0.5	0.25	0.25	0.5	0.5	0.5	1	1	0.5	0.5	1	0.75	0.75	0.75	0.75	5.3484e-11
	35		1	1.5	1.5	1.5	2.5	2	1.5	1.5	1.5	2	2	1.5	2	1.5	1.5	1.5	0.25	0.5	0.25	0.25	0	0	0	0	0.25	0.5	0.75	0.25	0.25	0.5	0.5	0.25	0.5	0.5	5.43188e-14
	39		0.75	0.75	0.75	1	1.5	1	1	1	1	1	1	1	1	1	0.75	1	0	0.25	0	0	0	0	0	0	0	0.25	0.5	0.25	0	0.25	0.25	0	0	0.25	1.12924e-12
	42		0.75	0.75	0.75	0.75	1	0.75	0.75	0.75	0.75	0.75	1	0.75	0.75	0.75	0.75	0.75	0	0	0	0	0	0	0	0	0	0	0.25	0	0	0.25	0	0	0	0	2.63706e-15
	46		0.5	0.75	0.5	0.75	0.75	0.5	0.25	0.5	0.5	0.5	0.75	0.75	0.75	0.25	0.25	0.75	0	0	0	0	0	0	0	0	0	0	0.25	0	0	0	0	0	0	0	8.51079e-23
	50		0.5	0.5	0.25	0.5	0.75	0.25	0	0.5	0.25	0.25	0.25	0.75	0.5	0.25	0.25	0.5	0	0	0	0	0	0	0	0	0	0	0	0	0	0	0	0	0	0	3.26414e-09
	54		0.25	0.25	0	0.25	0.75	0	0	0.5	0.25	0	0.25	0.25	0.25	0.25	0	0.5	0	0	0	0	0	0	0	0	0	0	0	0	0	0	0	0	0	0	1.42131e-06
	57		0	0.25	0	0.25	0.25	0	0	0.25	0	0	0	0.25	0	0	0	0.25	0	0	0	0	0	0	0	0	0	0	0	0	0	0	0	0	0	0	0.000525731
	60		0	0	0	0	0.25	0	0	0.25	0	0	0	0	0	0	0	0.25	0	0	0	0	0	0	0	0	0	0	0	0	0	0	0	0	0	0	0.00897274
Figure S1h
		PHYB2/GFP OE1			PHYB2/GFP OE6			WT
	replicates	1	2	3	1	2	3	1	2	3		FT2a	P Value	FT2b	P Value
	FT2a	0.449178	0.617486	0.461482	0.435214	0.929239	0.929891	0.316105	0.290746	0.36238		WT vs. PHYB2-GFP OE-1	0.03267	WT vs. PHYB2-GFP OE-1	0.0880527
	FT2b	1.31823	1.83343	1.52779	1.43639	2.40188	2.01029	1.38965	0.873473	1.15522		WT vs. PHYB2-GFP OE-6	0.0564457	WT vs. PHYB2-GFP OE-6	0.00379598
Figure S1i
		PHYB2/GFP OE1			PHYB2/GFP OE6			WT
	replicates	1	2	3	1	2	3	1	2	3		FT2a	P Value	FT2b	P Value
	FT2a	0.030952	0.00393553	0.0179106	0.0724627	0.0055525	0.0452549	0.000538389	0.00880638	0.00940036		WT vs. PHYB2-GFP OE-1	0.970784	WT vs. PHYB2-GFP OE-1	0.443228
	FT2b	0.123786	0.040761	0.185012	0.28186	0.0539096	0.310645	0.0113547	0.10385	0.0429691		WT vs. PHYB2-GFP OE-6	0.765896	WT vs. PHYB2-GFP OE-6	0.0248882
Figure S1j
			SD21C			SD15C			P Value
	ZT time	replicates	1	2	3	1	2	3
	0		0.0278797	0.257635	0.0824851	0.0178262	0.0322483	0.075111	0.892652
	4		0.194404	0.16656	0.0177939	0.0212984	0.00869201	0.00741737	0.849569
	8		1.53663	1.06528	0.0594324	0.469679	0.258651	0.349572	0.383369
	12		0.676561	3.4428	4.49695	0.438091	0.329047	0.0865568	0.000297
	14		0.61984	1.9907	2.09359	0.344127	0.546458	0.0876786	0.048886
Figure S1k
	ZT8	SD21C			SD15C			P Value
	replicateas	1	2	3	1	2	3
	PHYB2-GFP	1.78111	1.48081	2.1753	1.12906	1.02799	1.13177	0.0246507
[truncated: 35 more columns]

## Sheet: FigureS2
Figure S2a
	Days		WT												PHYBRNAi-12										PIF4RNAi-4				PIF4RNAi-8			PHYBRNAi-12;PIF4RNAi-4								PHYBRNAi-12;PIF4RNAi-7
		replicates	1	2	3	4	5	6	7	8	9	10	11	12	1	2	3	4	5	6	7	8	9	10	1	2	3	4	1	2	3	1	2	3	4	5	6	7	8	1	2	3	4	5	6	7	8
	1		11	6	7	8	13	9	8	8	5	6	14	6	23	22	17	26	18	22	18	20	25	17	4	6	4	8	8	5	3	15	18	15	19	18	18	18	12	14	12	12	10	15	14	13	12
	7		13	8	8	11	16	11	10	9	6	9	17	9	29	28	22	32	24	29	24	25	32	22	7	7	6	11	10	7	4	20	23	20	23	21	22	22	14	17	17	15	13	19	17	15	15
	14		17	13	12	16	22	16	14	13	9	13	21	13	40	37	31	40	33	40	34	35	44	31	11	10	8	15	13	10	6	28	32	28	33	27	31	31	19	23	23	21	18	26	24	21	20
	21		21	18	17	22	28	21	19	18	13	19	26	18	52	46	41	52	43	52	43	45	56	41	15	14	11	18	16	12.5	9	36	43	37	43	35	41	39	27	30	30	28	25	32	32	28	25
	28		28	22	23	25	36	26	24	21	16	24	32	24	65	58	54	62	56	65	54	56	70	53	20	19	14	21	21	15	12	47	56	48	54	43	52	50	38	40	39	35	30	42	39	36	32
	35		32	28	29	31	42	31	30	26	21	30	38	30	74	65	63	73	66	77	61	68	83	65	24	23	17	25	25	18	16	56	65	56	64	51	61	59	42	48	47	42	33	48	48	45	40
	42		38	33	35	36	49	37	36	32	26	38	44	36	84	75	77	82	77	91	72	80	96	78	28	27	21	29	30	21	19	65	76	65	74	59	71	67	51	56	57	50	39	57	57	55	49
	49		44	38	41	40	54	42	41	37	32	44	49	43	94	83	83	90	87	101	79	91	108	84	32	32	26	34	35	25	22	72	83	73	83	66	80	75	58	64	64	58	45	64	64	63	56
	56		49	44	46	44	61	47	48	42	38	50	56	48	102	92	91	97	97	112	89	103	117	96	36	35	30	37	39	28	24	80	93	80	91	74	91	83	68	71	74	67	50	72	72	71	64
	63		54	51	52	49	65	53	53	47	44	56	62	55	108	98	96	103	105	119	95	109	122	104	40	41	36	42	45	32	27	85	99	86	97	79	97	90	75	76	80	74	56	79	78	79	72
	70		59.5	57.5	59.5	53.6	71	59	61	53	51	62.6	69.2	62	113.5	103.5	103.5	107	115.5	120.8	100	113.2	122.8	107.5	45.5	46.5	39.5	46	52.5	35	30	93	108	92	105	85	107.5	98.5	85	84	89.5	82.5	63	88	85.4	89.5	80.5
	84		73	70	76	65	84	73	74	63	67	76	82	77	114	106	112	110	127	120	100	113	122	108	55	59	45	57	60	42	38	97	119	97	116	87	127	113	101	96	105	99	77	105	100	108	98
	91		78	76	80	70	89	78	80	67	72	82	90	84	113	106	113	110	128	120	101	113	122	108	59	63	49	61	65	45	40	97	120	97	117	87	133	119	106	101	110	104	81	111	107	116	104
	98		85	82	87	74	95	85	86	72	81	89	97	91	113	106	113	110	128	120	101	113	122	108	64	69	52	67	69	48	44	97	120	97	117	87	142	121	109	106	117	110	87	118	113	124	112
	105		90	88	92	79	99	90	92	76	87	94	103	95	113	106	113	110	128	120	101	113	122	108	68	74	55	69	74	52	47	97	120	97	117	87	147	121	109	109	121	116	88	123	117	131	119
	112		96	94	99	84	104	97	100	81	95	101	109	101	113	106	113	110	128	120	101	113	122	108	73	79	57	72	78	56	51	97	120	97	117	87	154	121	109	111	124	122	88	129	121	140	126
	119		102	100	105	90	109	103	105	91	104	108	117	107	113	106	113	110	128	120	101	113	122	108	79	86	60	76	82	60	55	97	120	97	117	87	160	121	109	111	125	128	89	136	121	148	135
	126		109	108	114	96	114	110	114	93	115	116	126	116	113	106	113	110	128	120	101	113	122	108	85	92	64	80	88	64	60	97	120	97	117	87	169	121	109	111	125	134	89	143	121	157	144
	133		115	115	120	102	119	116	121	98	124	122	132	120	113	106	113	110	128	120	101	113	122	108	89	98	67	83	92	69	64	97	120	97	117	87	173	121	109	111	125	139	89	146	121	162	150
	140		119	119	125	106	122	121	127	101	132	128	137	124	113	106	113	110	128	120	101	113	122	108	92	102	70	86	94	73	66	97	120	97	117	87	173	121	109	111	125	141	89	148	121	166	155
	147		124	125	129	113	125	126	133	105	138	132	142	129	113	106	113	110	128	120	101	113	122	108	96	107	71	88	97	77	69	97	120	97	117	87	173	121	109	111	125	141	89	148	121	167	159
	154		130	131	134	117	128	131	138	109	146	137	147	135	113	106	113	110	128	120	101	113	122	108	101	111	73	91	100	80	72	97	120	97	117	87	173	121	109	111	125	141	89	148	121	167	161
	161		133	136	139	122	131	137	145	112	154	141	153	140	113	106	113	110	128	120	101	113	122	108	105	117	75	95	102	83	74	97	120	97	117	87	173	121	109	111	125	141	89	148	121	167	161
Uncorrected Fisher's LSD		1	WT vs. PHYBRNAi-12	WT vs. PIF4RNAi-4	WT vs. PIF4RNAi-8	WT vs. PHYBRNAi-12;PIF4RNAi-4	WT vs. PHYBRNAi-12;PIF4RNAi-7	PHYBRNAi-12 vs. PIF4RNAi-4	PHYBRNAi-12 vs. PIF4RNAi-8	PHYBRNAi-12 vs. PHYBRNAi-12;PIF4RNAi-4	PHYBRNAi-12 vs. PHYBRNAi-12;PIF4RNAi-7	PIF4RNAi-4 vs. PIF4RNAi-8	PIF4RNAi-4 vs. PHYBRNAi-12;PIF4RNAi-4	PIF4RNAi-4 vs. PHYBRNAi-12;PIF4RNAi-7	PIF4RNAi-8 vs. PHYBRNAi-12;PIF4RNAi-4	PIF4RNAi-8 vs. PHYBRNAi-12;PIF4RNAi-7	PHYBRNAi-12;PIF4RNAi-4 vs. PHYBRNAi-12;PIF4RNAi-7		7	WT vs. PHYBRNAi-12	WT vs. PIF4RNAi-4	WT vs. PIF4RNAi-8	WT vs. PHYBRNAi-12;PIF4RNAi-4	WT vs. PHYBRNAi-12;PIF4RNAi-7	PHYBRNAi-12 vs. PIF4RNAi-4	PHYBRNAi-12 vs. PIF4RNAi-8	PHYBRNAi-12 vs. PHYBRNAi-12;PIF4RNAi-4	PHYBRNAi-12 vs. PHYBRNAi-12;PIF4RNAi-7	PIF4RNAi-4 vs. PIF4RNAi-8	PIF4RNAi-4 vs. PHYBRNAi-12;PIF4RNAi-4	PIF4RNAi-4 vs. PHYBRNAi-12;PIF4RNAi-7	PIF4RNAi-8 vs. PHYBRNAi-12;PIF4RNAi-4	PIF4RNAi-8 vs. PHYBRNAi-12;PIF4RNAi-7	PHYBRNAi-12;PIF4RNAi-4 vs. PHYBRNAi-12;PIF4RNAi-7		14	WT vs. PHYBRNAi-12	WT vs. PIF4RNAi-4	WT vs. PIF4RNAi-8	WT vs. PHYBRNAi-12;PIF4RNAi-4	WT vs. PHYBRNAi-12;PIF4RNAi-7	PHYBRNAi-12 vs. PIF4RNAi-4	PHYBRNAi-12 vs. PIF4RNAi-8	PHYBRNAi-12 vs. PHYBRNAi-12;PIF4RNAi-4	PHYBRNAi-12 vs. PHYBRNAi-12;PIF4RNAi-7	PIF4RNAi-4 vs. PIF4RNAi-8	PIF4RNAi-4 vs. PHYBRNAi-12;PIF4RNAi-4	PIF4RNAi-4 vs. PHYBRNAi-12;PIF4RNAi-7	PIF4RNAi-8 vs. PHYBRNAi-12;PIF4RNAi-4
Individual P Value			0.0120701	0.66052	0.677938	0.124051	0.40922	0.0247464	0.0413101	0.386463	0.140319	0.984863	0.121076	0.303465	0.15582	0.34098	0.534463			0.00110288	0.669635	0.629371	0.0701108	0.302319	0.00545408	0.00940393	0.190456	0.050098	0.931962	0.0820814	0.241653	0.095889	0.247935	0.49913			1.30393e-05	0.555357	0.479547	0.00915369	0.177476	0.000189238	0.000412838	0.149137	0.00798917	0.879361	0.0124895	0.118597	0.0150703
Figure S2b
	Days		WT												PHYBRNAi-12										PIF4RNAi-4				PIF4RNAi-8			PHYBRNAi-12;PIF4RNAi-4								PHYBRNAi-12;PIF4RNAi-7
		replicates	1	2	3	4	5	6	7	8	9	10	11	12	1	2	3	4	5	6	7	8	9	10	1	2	3	4	1	2	3	1	2	3	4	5	6	7	8	1	2	3	4	5	6	7	8
	7		3	3	3	3	3	3	3	3	3	3	3	3	3	3	3	3	3	3	3	3	3	3	3	3	3	3	3	3	3	3	3	3	3	3	3	3	3	3	3	3	3	3	3	3	3
	14		3	3	3	3	3	3	3	3	3	3	3	3	3	3	3	3	3	3	3	3	3	3	3	3	3	3	3	3	3	3	3	3	3	3	3	3	3	3	3	3	3	3	3	3	3
	21		3	3	3	3	3	3	3	3	3	3	3	3	3	3	3	3	3	3	3	3	2.5	3	3	3	3	3	3	3	3	3	3	3	3	3	3	3	3	3	3	3	3	3	3	3	3
	28		3	3	3	3	3	3	3	3	3	3	3	3	3	3	3	3	3	3	3	3	2	3	3	3	3	3	3	3	3	3	3	3	3	3	3	3	3	3	3	3	3	3	3	3	3
	35		3	3	3	3	3	3	3	3	3	3	3	3	3	3	3	2.5	3	3	3	3	1.5	2.5	3	3	3	3	3	3	3	3	3	3	3	3	3	3	3	3	3	3	3	3	3	3	3
	42		3	3	3	3	3	3	3	3	3	3	3	3	2.5	3	3	2.5	3	3	2.5	2.5	1	2	3	3	3	3	3	3	3	3	3	3	3	3	3	3	3	3	3	3	3	3	3	3	3
	49		3	3	3	3	3	3	3	3	3	3	3	3	2.5	2.5	3	2.5	3	2	2	2	0.5	2	3	3	3	3	3	3	3	3	3	3	3	2.5	2.5	3	3	3	3	3	3	3	3	3	3
	56		3	3	3	3	3	3	3	3	3	3	3	3	2	2	2.5	2	2.5	1	1	1.5	0.5	1	3	3	3	3	3	3	3	2	2.5	2	2.5	1.5	2	3	3	3	3	3	3	3	3	3	3
	63		3	3	3	3	3	3	3	3	3	3	3	3	1	1	2	1.5	1.5	0.5	0.5	0.5	0.25	0.25	3	3	3	3	3	3	3	1	1.5	1	1.5	0.5	0.5	2.5	2.5	3	3	3	3	3	3	3	3
	70		3	3	3	3	3	3	3	3	3	3	3	3	0.25	0.25	1.5	0.25	1	0	0.25	0.25	0	0	3	3	3	3	3	3	3	0.5	1	0.25	1	0.25	2.5	2	2	3	3	2.5	3	2.5	3	2.5	3
	77		3	3	3	3	3	3	3	3	3	3	3	3	0	0	0.5	0.25	0.5	0	0	0	0	0	3	3	3	3	3	3	3	0.25	0.5	0.25	0.75	0	2.5	2	1.5	3	3	2.5	3	2.5	3	2.5	2.5
	84		3	3	3	3	3	3	3	3	3	3	3	3	0	0	0.25	0	0.25	0	0	0	0	0	3	3	3	3	3	3	3	0	0.25	0	0.5	0	2	1	1	2.5	3	3	2	3	2.5	2.5	2
	91		3	3	3	3	3	3	3	3	3	3	3	3	0	0	0	0	0	0	0	0	0	0	3	3	3	3	3	3	3	0	0	0	0.25	0	3	0.5	0.5	2	2.5	3	1.5	3	2	3	2.5
	98		3	3	3	3	3	3	3	3	3	3	3	3	0	0	0	0	0	0	0	0	0	0	3	3	3	3	3	3	3	0	0	0	0	0	3	0.25	0.25	1	1.5	2.5	1	3	1.5	3	2.5
	105		3	3	3	3	3	3	3	3	3	3	3	3	0	0	0	0	0	0	0	0	0	0	3	3	3	3	3	3	3	0	0	0	0	0	3	0	0	0.5	0.75	2.5	0.5	3	1	3	2.5
	112		3	3	3	3	3	3	3	3	3	3	3	3	0	0	0	0	0	0	0	0	0	0	3	3	3	3	3	3	3	0	0	0	0	0	2.5	0	0	0.25	0.25	2	0	3	0.5	3	2.5
	119		3	3	3	3	3	3	3	3	3	3	3	3	0	0	0	0	0	0	0	0	0	0	3	3	3	3	3	3	3	0	0	0	0	0	2	0	0	0	0	2	0	2	0	2.5	2.5
	126		3	3	3	3	3	3	3	3	3	3	3	3	0	0	0	0	0	0	0	0	0	0	3	3	3	3	3	3	3	0	0	0	0	0	1	0	0	0	0	1	0	1	0	2	2.5
	133		3	3	3	3	3	3	3	3	3	3	3	3	0	0	0	0	0	0	0	0	0	0	3	3	3	3	3	3	3	0	0	0	0	0	0.5	0	0	0	0	0.5	0	0.5	0	1	2
	140		3	3	3	3	3	3	3	3	3	3	3	3	0	0	0	0	0	0	0	0	0	0	3	3	3	3	3	3	3	0	0	0	0	0	0.25	0	0	0	0	0.25	0	0.25	0	0.5	1.5
	147		3	3	3	3	3	3	3	3	3	3	3	3	0	0	0	0	0	0	0	0	0	0	3	3	3	3	3	3	3	0	0	0	0	0	0	0	0	0	0	0	0	0	0	0.5	0.5
	154		3	3	3	3	3	3	3	3	3	3	3	3	0	0	0	0	0	0	0	0	0	0	3	3	3	3	3	3	3	0	0	0	0	0	0	0	0	0	0	0	0	0	0	0.25	0.25
	161		3	3	3	3	3	3	3	3	3	3	3	3	0	0	0	0	0	0	0	0	0	0	3	3	3	3	3	3	3	0	0	0	0	0	0	0	0	0	0	0	0	0	0	0	0
Uncorrected Fisher's LSD		7	WT vs. PHYBRNAi-12	WT vs. PIF4RNAi-4	WT vs. PIF4RNAi-8	WT vs. PHYBRNAi-12;PIF4RNAi-4	WT vs. PHYBRNAi-12;PIF4RNAi-7	PHYBRNAi-12 vs. PIF4RNAi-4	PHYBRNAi-12 vs. PIF4RNAi-8	PHYBRNAi-12 vs. PHYBRNAi-12;PIF4RNAi-4	PHYBRNAi-12 vs. PHYBRNAi-12;PIF4RNAi-7	PIF4RNAi-4 vs. PIF4RNAi-8	PIF4RNAi-4 vs. PHYBRNAi-12;PIF4RNAi-4	PIF4RNAi-4 vs. PHYBRNAi-12;PIF4RNAi-7	PIF4RNAi-8 vs. PHYBRNAi-12;PIF4RNAi-4	PIF4RNAi-8 vs. PHYBRNAi-12;PIF4RNAi-7	PHYBRNAi-12;PIF4RNAi-4 vs. PHYBRNAi-12;PIF4RNAi-7		14	WT vs. PHYBRNAi-12	WT vs. PIF4RNAi-4	WT vs. PIF4RNAi-8	WT vs. PHYBRNAi-12;PIF4RNAi-4	WT vs. PHYBRNAi-12;PIF4RNAi-7	PHYBRNAi-12 vs. PIF4RNAi-4	PHYBRNAi-12 vs. PIF4RNAi-8	PHYBRNAi-12 vs. PHYBRNAi-12;PIF4RNAi-4	PHYBRNAi-12 vs. PHYBRNAi-12;PIF4RNAi-7	PIF4RNAi-4 vs. PIF4RNAi-8	PIF4RNAi-4 vs. PHYBRNAi-12;PIF4RNAi-4	PIF4RNAi-4 vs. PHYBRNAi-12;PIF4RNAi-7	PIF4RNAi-8 vs. PHYBRNAi-12;PIF4RNAi-4	PIF4RNAi-8 vs. PHYBRNAi-12;PIF4RNAi-7	PHYBRNAi-12;PIF4RNAi-4 vs. PHYBRNAi-12;PIF4RNAi-7		21	WT vs. PHYBRNAi-12	WT vs. PIF4RNAi-4	WT vs. PIF4RNAi-8	WT vs. PHYBRNAi-12;PIF4RNAi-4	WT vs. PHYBRNAi-12;PIF4RNAi-7	PHYBRNAi-12 vs. PIF4RNAi-4	PHYBRNAi-12 vs. PIF4RNAi-8	PHYBRNAi-12 vs. PHYBRNAi-12;PIF4RNAi-4	PHYBRNAi-12 vs. PHYBRNAi-12;PIF4RNAi-7	PIF4RNAi-4 vs. PIF4RNAi-8	PIF4RNAi-4 vs. PHYBRNAi-12;PIF4RNAi-4	PIF4RNAi-4 vs. PHYBRNAi-12;PIF4RNAi-7	PIF4RNAi-8 vs. PHYBRNAi-12;PIF4RNAi-4
Individual P Value			Not Applicable	Not Applicable	Not Applicable	Not Applicable	Not Applicable	Not Applicable	Not Applicable	Not Applicable	Not Applicable	Not Applicable	Not Applicable	Not Applicable	Not Applicable	Not Applicable	Not Applicable			Not Applicable	Not Applicable	Not Applicable	Not Applicable	Not Applicable	Not Applicable	Not Applicable	Not Applicable	Not Applicable	Not Applicable	Not Applicable	Not Applicable	Not Applicable	Not Applicable	Not Applicable			0.719804	Not Applicable	Not Applicable	Not Applicable	Not Applicable	0.795152	0.842815	0.738161	0.746083	Not Applicable	Not Applicable	Not Applicable	Not Applicable
Figure S2c
	FT2a		WT			PHYBRNAi-12			PIF4RNAi-8			PHYBRNAi-12;PIF4RNAi-7
	ZT time	replicates	1	2	3	1	2	3	1	2	3	1	2	3
	2		0.000298317	0.00115295	0.00135533	0.0010165	0.0015203	0.000821419	0.00133189	0.000848683	0.00116131	0.000634687	0.000331989	0.00102684
	4		0.00135587	0.00155023	0.00296468	0.000819689	0.000719123	0.00088888	0.00285161	0.00200214	0.00158369	0.000635899	0.000917167	0.000485656
	6		0.0024983	0.00181904	0.000757903	0.0010391	0.000692305	0.000592979	0.00142413	0.00143697	0.0021011	0.000666922	0.00142208	0.000789307
	8		0.000331281	0.000855886	0.00130084	0.000645005	0.000691522	0.000495471	0.00149366	0.000987316	0.00223394	0.000746514	0.000334792	0.000817108
	11		0.00311152	0.00116187	0.00186948	0.000800594	0.000557895	0.000429763	0.000775243	0.00145721	0.00222254	0.000967156	0.00115437	9.72765e-05
	14		0.000800626	0.00220411	0.000670681	0.000672759	0.000780864	0.000550418	0.00385883	0.00183483	0.00143527	0.00146779	0.00113767	0.00069625
	16.5		0.00276569	0.00165935	0.0027208	0.000608765	0.000566503	0.000754549	0.00291621	0.00397206	0.00235583	0.000621731	0.000500537	0.000797987
	18.5		0.00369634	0.00124627	0.00373493	0.00096838	0.00149358	0.00134813	0.00387151	0.00202144	0.00388312	0.00194608	0.00157224	0.00156288
	20.5		0.00241636	0.00454888	0.00497312	0.000457188	0.000575596	0.000596083	0.00233732	0.00288088	0.00327371	0.00149965	0.000962766	0.000500188
	22		0.00220088	0.00279123	0.00201365	0.000915208	0.00125029	0.00176742	0.00636948	0.00320694	0.00457843	0.000699853	0.00226656	0.000737666
	24		0.00174902	0.00125365	0.00131297	0.000778906	0.00058361	0.00102753	0.000952118	0.000842115	0.00240706	0.000372234	0.000801049	0.000485098
Uncorrected Fisher's LSD		ZT2	FT2a-WT vs. FT2a-PHYBRNAi-12	FT2a-WT vs. FT2a-PIF4RNAi-8	FT2a-WT vs. FT2a-PHYBRNAi-12;PIF4RNAi-7	FT2a-PHYBRNAi-12 vs. FT2a-PIF4RNAi-8	FT2a-PHYBRNAi-12 vs. FT2a-PHYBRNAi-12;PIF4RNAi-7	FT2a-PIF4RNAi-8 vs. FT2a-PHYBRNAi-12;PIF4RNAi-7		ZT4	FT2a-WT vs. FT2a-PHYBRNAi-12	FT2a-WT vs. FT2a-PIF4RNAi-8	FT2a-WT vs. FT2a-PHYBRNAi-12;PIF4RNAi-7	FT2a-PHYBRNAi-12 vs. FT2a-PIF4RNAi-8	FT2a-PHYBRNAi-12 vs. FT2a-PHYBRNAi-12;PIF4RNAi-7	FT2a-PIF4RNAi-8 vs. FT2a-PHYBRNAi-12;PIF4RNAi-7		ZT6	FT2a-WT vs. FT2a-PHYBRNAi-12	FT2a-WT vs. FT2a-PIF4RNAi-8	FT2a-WT vs. FT2a-PHYBRNAi-12;PIF4RNAi-7	FT2a-PHYBRNAi-12 vs. FT2a-PIF4RNAi-8	FT2a-PHYBRNAi-12 vs. FT2a-PHYBRNAi-12;PIF4RNAi-7	FT2a-PIF4RNAi-8 vs. FT2a-PHYBRNAi-12;PIF4RNAi-7		ZT8	FT2a-WT vs. FT2a-PHYBRNAi-12	FT2a-WT vs. FT2a-PIF4RNAi-8	FT2a-WT vs. FT2a-PHYBRNAi-12;PIF4RNAi-7	FT2a-PHYBRNAi-12 vs. FT2a-PIF4RNAi-8	FT2a-PHYBRNAi-12 vs. FT2a-PHYBRNAi-12;PIF4RNAi-7	FT2a-PIF4RNAi-8 vs. FT2a-PHYBRNAi-12;PIF4RNAi-7		ZT11	FT2a-WT vs. FT2a-PHYBRNAi-12	FT2a-WT vs. FT2a-PIF4RNAi-8	FT2a-WT vs. FT2a-PHYBRNAi-12;PIF4RNAi-7	FT2a-PHYBRNAi-12 vs. FT2a-PIF4RNAi-8	FT2a-PHYBRNAi-12 vs. FT2a-PHYBRNAi-12;PIF4RNAi-7	FT2a-PIF4RNAi-8 vs. FT2a-PHYBRNAi-12;PIF4RNAi-7		ZT14	FT2a-WT vs. FT2a-PHYBRNAi-12	FT2a-WT vs. FT2a-PIF4RNAi-8	FT2a-WT vs. FT2a-PHYBRNAi-12;PIF4RNAi-7	FT2a-PHYBRNAi-12 vs. FT2a-PIF4RNAi-8	FT2a-PHYBRNAi-12 vs. FT2a-PHYBRNAi-12;PIF4RNAi-7	FT2a-PIF4RNAi-8 vs. FT2a-PHYBRNAi-12;PIF4RNAi-7
Individual P Value			0.735923	0.743457	0.619243	0.992031	0.404852	0.410475			0.0375428	0.729007	0.0209935	0.0158773	0.811996	0.00836435			0.0951092	0.944878	0.181296	0.109274	0.73486	0.204573			0.688402	0.175472	0.718507	0.0804962	0.967599	0.0875956			0.00901271	0.303397	0.0181857	0.105497	0.792341	0.1737			0.308125	0.0369825	0.819247	0.00227771	0.428229	0.0211515
Figure S2d
	FT2a		WT			PHYBRNAi-12			PIF4RNAi-8			PHYBRNAi-12;PIF4RNAi-7
	ZT time	replicates	1	2	3	1	2	3	1	2	3	1	2	3
	2		0.000201785	0.000276548	0.000250546	0.000170372	0.000143012	0.000450338	0.000791019	0.000192562	7.49722e-05	0.000317998	0.000388837	0.000473464
	4		0.00017119	0.000128416	8.40501e-05	8.70337e-05	9.30595e-05	7.23991e-05	0.000277825	0.000193325	0.000382767	0.000157086	0.000278474	0.000178961
	6		8.29709e-05	4.66858e-05	7.918e-05	7.82623e-05	2.87791e-05	5.31875e-05	0.000184622	0.00018109	0.000134869	8.65435e-05	3.95627e-05	7.59974e-05
	8		3.57122e-05	8.01777e-05	2.59137e-05	4.00606e-05	8.00471e-05	6.74835e-05	7.35566e-05	0.000105095	0.000106521	8.83304e-05	5.18906e-05	2.67051e-05
	11		0.000146247	5.61556e-05	4.91212e-05	6.74279e-05	0.000107547	0.000132587	0.000107205	7.66021e-05	9.32432e-05	8.73714e-05	0.000101102	5.96803e-05
	14		0.000271115	0.000253865	0.000143905	0.000249129	0.000259547	0.000156863	0.000146638	0.000114428	0.000218828	0.000257317	0.000183476	0.000114317
	16.5		0.000436235	0.000203266	0.000343557	0.000188714	0.000258991	0.000219173	0.000402981	0.000505166	0.000589013	0.000243573	0.000398385	0.000104553
	18.5		0.00021975	0.00017677	0.000129517	0.000392332	0.000359187	0.000358112	0.000671508	0.000274799	0.000178907	0.00048032	0.000235381	0.00042652
	20.5		0.000358119	0.000210813	0.000177005	0.000460673	0.000126152	0.000349319	0.000711757	0.000634412	0.000188821	0.000466831	0.000435659	0.000329065
	22		0.000312219	0.000124144	0.000146591	0.000472129	0.000496858	0.000377359	0.000622785	0.000438802	0.000605125	0.00051592	0.000313729	0.000251708
	24		0.000229739	0.000192782	9.13693e-05	0.000126532	8.75401e-05	0.00011227	0.000406501	0.000283101	0.000408334	0.000414895	0.000156427	0.000182983
Uncorrected Fisher's LSD		ZT2	FT2a-WT vs. FT2a-PHYBRNAi-12	FT2a-WT vs. FT2a-PIF4RNAi-8	FT2a-WT vs. FT2a-PHYBRNAi-12;PIF4RNAi-7	FT2a-PHYBRNAi-12 vs. FT2a-PIF4RNAi-8	FT2a-PHYBRNAi-12 vs. FT2a-PHYBRNAi-12;PIF4RNAi-7	FT2a-PIF4RNAi-8 vs. FT2a-PHYBRNAi-12;PIF4RNAi-7		ZT4	FT2a-WT vs. FT2a-PHYBRNAi-12	FT2a-WT vs. FT2a-PIF4RNAi-8	FT2a-WT vs. FT2a-PHYBRNAi-12;PIF4RNAi-7	FT2a-PHYBRNAi-12 vs. FT2a-PIF4RNAi-8	FT2a-PHYBRNAi-12 vs. FT2a-PHYBRNAi-12;PIF4RNAi-7	FT2a-PIF4RNAi-8 vs. FT2a-PHYBRNAi-12;PIF4RNAi-7		ZT6	FT2a-WT vs. FT2a-PHYBRNAi-12	FT2a-WT vs. FT2a-PIF4RNAi-8	FT2a-WT vs. FT2a-PHYBRNAi-12;PIF4RNAi-7	FT2a-PHYBRNAi-12 vs. FT2a-PIF4RNAi-8	FT2a-PHYBRNAi-12 vs. FT2a-PHYBRNAi-12;PIF4RNAi-7	FT2a-PIF4RNAi-8 vs. FT2a-PHYBRNAi-12;PIF4RNAi-7		ZT8	FT2a-WT vs. FT2a-PHYBRNAi-12	FT2a-WT vs. FT2a-PIF4RNAi-8	FT2a-WT vs. FT2a-PHYBRNAi-12;PIF4RNAi-7	FT2a-PHYBRNAi-12 vs. FT2a-PIF4RNAi-8	FT2a-PHYBRNAi-12 vs. FT2a-PHYBRNAi-12;PIF4RNAi-7	FT2a-PIF4RNAi-8 vs. FT2a-PHYBRNAi-12;PIF4RNAi-7		ZT11	FT2a-WT vs. FT2a-PHYBRNAi-12	FT2a-WT vs. FT2a-PIF4RNAi-8	FT2a-WT vs. FT2a-PHYBRNAi-12;PIF4RNAi-7	FT2a-PHYBRNAi-12 vs. FT2a-PIF4RNAi-8	FT2a-PHYBRNAi-12 vs. FT2a-PHYBRNAi-12;PIF4RNAi-7	FT2a-PIF4RNAi-8 vs. FT2a-PHYBRNAi-12;PIF4RNAi-7		ZT14	FT2a-WT vs. FT2a-PHYBRNAi-12	FT2a-WT vs. FT2a-PIF4RNAi-8	FT2a-WT vs. FT2a-PHYBRNAi-12;PIF4RNAi-7	FT2a-PHYBRNAi-12 vs. FT2a-PIF4RNAi-8	FT2a-PHYBRNAi-12 vs. FT2a-PHYBRNAi-12;PIF4RNAi-7	FT2a-PIF4RNAi-8 vs. FT2a-PHYBRNAi-12;PIF4RNAi-7
Individual P Value			0.899514	0.234045	0.104424	0.286835	0.133588	0.659216			0.634738	0.0909356	0.403685	0.0314748	0.191649	0.386606			0.860174	0.291876	0.980532	0.219362	0.879379	0.280953			0.868208	0.603613	0.927453	0.723686	0.940298	0.668407			0.83908	0.926292	0.990255	0.911952	0.829549	0.916594			0.990325	0.493949	0.680228	0.501607	0.689124	0.785203
[truncated: 322 more columns]

## Sheet: FigureS3
Figure S3a
Figure S3c
			WT-LD15C										PIF4a-YFP OE3-LD15C								PIF4a-YFP OE5-LD15C									PIF4a-YFP OE6-LD15C										WT-LD21C								PIF4a-YFP OE3-LD21C
	Weeks	Replicates	1	2	3	4	5	6	7	8	9	10	1	2	3	4	5	6	7	8	1	2	3	4	5	6	7	8	9	1	2	3	4	5	6	7	8	9	10	1	2	3	4	5	6	7	8	1	2
	5		105	108	102	111	108	104	92	95	97	94	16	19	27	12	20	17	20	20	13	10	14	13	16	15	12	17	18	13	20	15	16	21	19	11	19	16	16	116	114	92	95	106	97	94	100	16	19
	6		121	121	118	123	118	110	108	112	107	117	20	23	24	14	23	28	18	32	15	11	15	18	18	14	17	22	16	21	18	17	16	24	24	22	16	16	13	133	131	110	108	120	112	107	117	20	23
	7		127	129	126	131	125						34	23	30						20	19	23	17						18	25	18	26	17						151	150	123	126	136	126	123	135	21	26
	8		134	136	134	142	140	132					35	25	33						21	20	24	17						18	26	18	28	17						171	172	139	142	152	142	134	153	21	26
	9		142	145	142	150	150	140					35	25	35						21	21	24	18						19	27	20	28	17						189	193	154	161	170	159	149	174	21	26
	Uncorrected Fisher's LSD	Individual P Value
	Weeks	WT 21C v 15C	PIF4a-YFP OE3 21C v 15C	PIF4a-YFP OE5 21C v 15C	PIF4a-YFP OE6 21C v 15C
	5	0.974134	0.883262	0.45803	0.295208
	6	0.820483	0.471079	0.150988	0.279917
	7	0.270862	0.231565	0.00466315	0.46258
	8	0.00822896	0.0907782	0.00184279	0.328343
	9	2.45665e-05	0.0442263	0.000760443	0.194096
[truncated: 17 more columns]

## Sheet: FigureS4
Figure S4b
		FT2a	proFT2E-box-8		WT_swAsp15		P Value
	ZT time	replicates	1	2	1	2
	0		14.4685	11.9835	24.4508	22.6745	0.0211417
	2		11.6783	11.7979	11.6177	10.7917	0.416157
	4		21.7544	22.9294	40.5094	34.7146	0.108086
	6		16.2297	17.902	8.78956	8.65501	0.0620748
	8		12.5522	9.67824	2.57683	2.26528	0.100976
	10		1.9708	1.908	1.48592	1.19785	0.137163
	12		8.65786	8.32562	3.83439	3.20294	0.013991
	14		13.8123	11.9475	1.87412	2.04591	0.0524021
	16		15.3624	13.1942	6.06503	6.42522	0.0784138
	17		13.3788	10.7201	25.8763	27.9682	0.0149418
	18		26.0807	21.174	44.7318	44.8684	0.0732434
	20		38.3728	32.5005	22.2656	19.6633	0.0869688
	22		1.0447	0.92113	19.4685	21.3314	0.0298277
	24		7.58676	11.2028	15.9637	16.5609	0.155832
Figure S4c
			WT_swAsp15								proFT2E-box-8								P Value
	Days	replicates	1	2	3	4	5	6	7	8	1	2	3	4	5	6	7	8
	7		35	30	26	24	25	29	28	28	40	35	28	19	24	29	30	32	0.573013
	14		48	44	40	36	39	40	35	39	52	43	42	44	36	40	38	29	0.895226
	21		60	59	53	49	51	52	47	53	63	54	54	57	48	50	41		0.856836
	35		72	73	64	60	62	63			71	60	64	66	59	60			0.444045
	42		81	82	73	69	70	73			73	68	71	72	65	67			0.0746563
	49		87	89	81	76	78	81			76	74	79	79	73	73			0.0284678
	56		91	93	84	79	81	83			77	76	81	80	75	74			0.0155908
	63		91	93	84	79	81	83			77	76	81	80	75	74			0.0155908
Figure S4d
			WT_swAsp15						proFT2E-box-8						P Value
	Days	replicates	1	2	3	4	5	6	1	2	3	4	5	6
	10		3	3	3	3	3	3	3	3	3	3	3	3	Not applicable
	17		3	2.5	2.5	3	3	3	3	3	3	3	3	3	0.121576
	21		2	2	2	2	2.5	2.5	2.5	3	2	2.5	2.5	2.5	0.00251616
	25		1	1	1	1	1.5	1.5	1.5	2	1	1.5	1.5	1.5	0.00251616
	32		0.75	0.75	0.75	0.75	0.75	0.75	0.75	1.5	0.75	1	1	1	0.0215544
Figure S4e
	Amplicon		WT/WT			PIF4a-OE3/WT			P Value
		replicates	1	2	3	1	2	3
	P7		0.0959745	0.00211218		0.235128	1.24751		0.00894154
	P8		0.0521294	0.169311		0.251783	0.107323	0.000275837	0.790986
	EF1a		0.0651476	0.215796	0.118569	0.166554	0.208139	0.140867	0.837191

[truncated: 3 more sheets: FigureS5, FigureS6, FigureS7]
